# Supplementary material for: 1,3-Bis(2-quinolylcarbon­yl)-1H,3H-2,1,3-benzothia­diazole 2-oxide
Source: Acta Crystallogr Sect E Struct Rep Online. 2009 Aug 22;65(Pt 9):o2227. doi: 10.1107/S1600536809033182 (PMC2969921; doi:10.1107/S1600536809033182)
Supplement: Supplementary file 2 [file e-65-o2227-Isup2.hkl]

# 
# h,k,l, Fc-squared, Fo-squared, sigma(Fo-squared) and status flag 
# 
data_I
_shelx_title ' Y2469 in P-1' 
_shelx_refln_list_code          4 
_shelx_F_calc_maximum      156.02 
_exptl_crystal_F_000       480.00 
_reflns_d_resolution_high  0.7701 
 
loop_ 
 _symmetry_equiv_pos_as_xyz 
 'x, y, z' 
 '-x, -y, -z' 
 
_cell_length_a     8.0914 
_cell_length_b    10.2920 
_cell_length_c    12.8843 
_cell_angle_alpha  93.232 
_cell_angle_beta   93.791 
_cell_angle_gamma 101.746 
 
_shelx_F_squared_multiplier     1.000 
 
loop_ 
 _refln_index_h 
 _refln_index_k 
 _refln_index_l 
 _refln_F_squared_calc 
 _refln_F_squared_meas 
 _refln_F_squared_sigma 
 _refln_observed_status 
   2   0   0     9735.00     9891.59    329.40 o 
   3   0   0     1780.14     1962.45     48.65 o 
   4   0   0      289.90      296.10     12.97 o 
   5   0   0       44.03       60.22      5.83 o 
   6   0   0      100.16      101.42     10.99 o 
   7   0   0        0.85        3.09      3.63 o 
   8   0   0        0.08        4.18      4.18 o 
   9   0   0       45.14       37.25      9.52 o 
  10   0   0        0.28        8.42     11.97 o 
 -10   1   0        3.98        0.28      6.62 o 
  -9   1   0      341.60      448.47     56.76 o 
  -8   1   0       66.46       80.41     14.92 o 
  -7   1   0      547.54      603.58     42.10 o 
  -6   1   0       31.51       43.06      6.86 o 
  -5   1   0      292.72      287.65     12.64 o 
  -4   1   0       17.21       22.43      4.24 o 
  -3   1   0     1778.64     1833.46     46.08 o 
  -2   1   0      190.87      170.95     12.84 o 
   1   1   0     4779.32     5162.96    136.79 o 
   2   1   0     5512.75     6111.79    186.50 o 
   3   1   0      236.81      213.13     11.07 o 
   4   1   0      113.78      121.88      9.47 o 
   5   1   0        8.30       11.20      4.13 o 
   6   1   0      219.11      199.65     15.81 o 
   7   1   0       19.58       19.21      6.86 o 
   8   1   0        2.79        0.77      3.39 o 
   9   1   0        2.64        3.64      6.54 o 
  10   1   0        0.93        2.46      5.03 o 
 -10   2   0        0.27       -1.20     12.17 o 
  -9   2   0      228.00      276.09     41.88 o 
  -8   2   0       38.03       36.50      9.93 o 
  -7   2   0      311.38      348.84     22.97 o 
  -6   2   0      534.81      580.29     29.32 o 
  -5   2   0        6.68        4.43      3.75 o 
  -4   2   0      310.00      313.66     13.88 o 
  -3   2   0      339.70      292.24     12.01 o 
  -2   2   0     1138.74     1171.16    112.96 o 
  -1   2   0     2239.49     2159.66     58.36 o 
   0   2   0      233.43      184.00      9.42 o 
   1   2   0     1276.87     1468.36     41.33 o 
   2   2   0      498.60      494.40     21.16 o 
   3   2   0      733.51      828.95     28.83 o 
   4   2   0       25.31       13.88      5.44 o 
   5   2   0       13.37       11.27      4.79 o 
   6   2   0       28.20       24.65      8.45 o 
   7   2   0       24.01       23.52     11.24 o 
   8   2   0       32.86       39.65      9.06 o 
   9   2   0       14.94       24.16      8.64 o 
 -10   3   0      107.07      132.78     35.82 o 
  -9   3   0        1.56       -2.99      5.98 o 
  -8   3   0      382.36      426.77     27.68 o 
  -7   3   0       55.08       47.42      9.57 o 
  -6   3   0       26.30       22.34      6.38 o 
  -5   3   0       42.26       56.56     10.97 o 
  -4   3   0      381.48      438.63     10.41 o 
  -3   3   0      562.01      570.13     22.10 o 
  -2   3   0      489.50      453.62     19.21 o 
  -1   3   0      341.19      367.93     20.48 o 
   0   3   0      510.16      557.77     24.71 o 
   1   3   0      152.01      164.90     12.06 o 
   2   3   0      893.69     1042.36     36.56 o 
   3   3   0        0.05       -4.31      4.31 o 
   4   3   0        9.55        8.25      6.15 o 
   5   3   0      764.55      803.93     38.65 o 
   6   3   0       30.32       28.21      8.81 o 
   7   3   0        6.30        6.14      6.06 o 
   8   3   0        5.26        0.14      4.84 o 
   9   3   0       22.42       30.08     13.37 o 
 -10   4   0        0.13        3.71      7.10 o 
  -9   4   0      338.22      349.50     30.97 o 
  -8   4   0       12.42       10.17      3.75 o 
  -7   4   0       15.69        9.56      3.23 o 
  -6   4   0      525.36      533.69     15.70 o 
  -5   4   0      142.47      126.70      5.00 o 
  -4   4   0      390.38      403.30     16.65 o 
  -3   4   0     3727.85     4306.09     93.68 o 
  -2   4   0      219.11      199.76      8.26 o 
  -1   4   0      311.93      269.44     13.22 o 
   0   4   0       61.80       57.34      4.46 o 
   1   4   0        6.69        9.67      4.48 o 
   2   4   0     1251.55     1429.29     48.64 o 
   3   4   0        0.69        7.60      4.87 o 
   4   4   0      488.41      512.50     25.49 o 
   5   4   0      641.20      687.90     33.38 o 
   6   4   0     1025.08     1166.47     56.00 o 
   7   4   0       10.06       12.09      7.62 o 
   8   4   0       57.77       29.71     32.65 o 
   9   4   0       10.18        0.55      4.54 o 
 -10   5   0       11.79       -3.59      6.27 o 
  -9   5   0       20.58        4.21      2.49 o 
  -8   5   0       43.29       45.81      4.10 o 
  -7   5   0      521.44      504.71     15.78 o 
  -6   5   0      150.59      162.13      6.84 o 
  -5   5   0      111.17      114.93      4.42 o 
  -4   5   0       28.45       30.09      2.16 o 
  -3   5   0      542.74      519.77     13.32 o 
  -2   5   0       40.55       40.25      2.55 o 
  -1   5   0      417.57      418.90     12.23 o 
   0   5   0       80.54       94.67      5.33 o 
   1   5   0      847.56      870.91     40.32 o 
   2   5   0      217.97      226.76     19.00 o 
   3   5   0      232.33      231.07     19.66 o 
   4   5   0       10.14        7.87      6.30 o 
   5   5   0        6.17       19.86     10.50 o 
   6   5   0       33.95       30.04     10.42 o 
   7   5   0      154.60      201.10     20.73 o 
   8   5   0       13.74        7.60     16.81 o 
 -10   6   0       40.61        3.59      8.20 o 
  -9   6   0       17.95        1.68      6.81 o 
  -8   6   0       24.44       22.97      7.64 o 
  -7   6   0       12.78       13.79      2.52 o 
  -6   6   0       31.85       27.68      3.29 o 
  -5   6   0      121.38      112.96      6.24 o 
  -4   6   0        3.20        5.38      1.57 o 
  -3   6   0      514.15      494.80     14.09 o 
  -2   6   0      390.77      349.47     12.55 o 
  -1   6   0        7.52        6.43      2.22 o 
   0   6   0        6.63        9.80      4.12 o 
   1   6   0      237.65      215.60     22.01 o 
   2   6   0      259.99      293.94     25.62 o 
   3   6   0       26.43       26.67     11.97 o 
   4   6   0      135.98      128.54     17.95 o 
   5   6   0       50.84       44.94     10.52 o 
   6   6   0      331.07      374.12     40.62 o 
   7   6   0       66.69       19.70     28.82 o 
   8   6   0       51.63        8.87     16.75 o 
  -9   7   0       16.02        0.66      3.58 o 
  -8   7   0       76.32       56.33     18.71 o 
  -7   7   0      131.86      124.46     13.08 o 
  -6   7   0       49.73       47.84      5.38 o 
  -5   7   0      153.18      152.13      8.02 o 
  -4   7   0      443.75      413.72     16.27 o 
  -3   7   0       32.59       35.16      3.94 o 
  -2   7   0      257.12      244.07     10.92 o 
  -1   7   0       22.75       25.40      5.43 o 
   0   7   0       10.15       13.16      3.57 o 
   1   7   0       11.31       14.99      4.11 o 
   2   7   0      482.11      483.69     34.57 o 
   3   7   0        6.45        5.98      6.84 o 
   4   7   0      592.09      648.36     40.32 o 
   5   7   0       30.53       38.43     10.52 o 
   6   7   0        7.62       -2.01      6.36 o 
   7   7   0       32.00        9.07     17.69 o 
  -9   8   0       92.86      104.94     55.26 o 
  -8   8   0        0.37        0.02      3.19 o 
  -7   8   0      102.35       93.93      9.04 o 
  -6   8   0        6.51        0.31      4.47 o 
  -5   8   0      821.62      744.70     61.74 o 
  -4   8   0      170.80      181.78      7.42 o 
  -3   8   0     1631.84     1575.79     44.28 o 
  -2   8   0       85.93       83.74      7.50 o 
  -1   8   0       40.58       40.15      6.15 o 
   0   8   0       29.02       26.18      6.93 o 
   1   8   0        8.76       10.80      5.56 o 
   2   8   0      350.59      339.37     16.08 o 
   3   8   0      131.62      113.58     16.04 o 
   4   8   0        0.70        3.36     10.77 o 
   5   8   0       23.25       20.88     10.73 o 
   6   8   0        3.63        2.72      6.35 o 
  -9   9   0       28.18       19.46     24.77 o 
  -8   9   0       27.15        1.80      5.65 o 
  -7   9   0        1.28        0.44      2.71 o 
  -6   9   0        1.65       -0.60      7.74 o 
  -5   9   0       16.85       25.13     15.48 o 
  -4   9   0        0.12        1.71      2.65 o 
  -3   9   0        0.05       -0.90      2.08 o 
  -2   9   0     1896.14     1950.99     58.11 o 
  -1   9   0     1305.00     1403.43     54.08 o 
   0   9   0        0.99        1.50      2.27 o 
   1   9   0       81.74       86.02      8.78 o 
   2   9   0       78.16       71.25     10.74 o 
   3   9   0      161.49      191.72     15.16 o 
   4   9   0       12.76        6.43      5.06 o 
   5   9   0        0.12        2.31      3.94 o 
   6   9   0        4.85        5.35      5.43 o 
  -8  10   0       45.06       61.06     10.27 o 
  -7  10   0       56.37       56.68     22.34 o 
  -6  10   0       42.15       23.53     16.11 o 
  -5  10   0        4.85        3.33      2.45 o 
  -4  10   0       22.61       22.08      4.82 o 
  -3  10   0        0.04        1.61      2.27 o 
  -2  10   0      269.76      305.84     11.95 o 
  -1  10   0       70.27       91.24     10.48 o 
   0  10   0      122.26      148.39     19.18 o 
   1  10   0      193.78      241.06     21.79 o 
   2  10   0       66.83       77.92     21.39 o 
   3  10   0        4.82        3.41      4.23 o 
   4  10   0       59.40       40.81     26.79 o 
   5  10   0        0.63        1.45      5.39 o 
  -7  11   0       79.83      128.67     51.13 o 
  -6  11   0      145.01      227.67     60.19 o 
  -5  11   0       25.62       37.15     10.29 o 
  -4  11   0        0.60        0.64      2.30 o 
  -3  11   0        1.16        2.50      3.21 o 
  -2  11   0        6.59       11.55      3.47 o 
  -1  11   0       36.94       50.02      6.34 o 
   0  11   0       17.04       13.56      5.22 o 
   1  11   0       20.34        6.14      5.51 o 
   2  11   0       42.32        2.44      6.63 o 
   3  11   0       21.50       -5.42      9.07 o 
   4  11   0        2.86        2.68      4.85 o 
  -6  12   0       46.47       62.94     39.93 o 
  -5  12   0       61.95      110.29      8.68 o 
  -4  12   0        1.01       -1.84      2.29 o 
  -3  12   0        8.58        4.27      4.09 o 
  -2  12   0       27.94        5.79      9.49 o 
  -1  12   0       44.35       40.56     11.14 o 
   0  12   0       12.77        1.40      4.52 o 
   1  12   0       14.20        2.23      4.33 o 
   2  12   0        0.03       -1.84      4.09 o 
  -4  13   0        4.75       16.62      8.68 o 
  -3  13   0        0.18       -0.47      2.36 o 
  -2  13   0        2.85        3.13      4.87 o 
  -1  13   0        4.40        2.85      5.50 o 
   0  13   0       19.89       12.20      7.91 o 
   0 -13   1       65.03        1.05      6.17 o 
   1 -13   1       16.45       14.79      8.23 o 
   2 -13   1        0.01        1.13      2.85 o 
   3 -13   1       52.30        0.45      9.14 o 
   4 -13   1      128.29      223.75     25.00 o 
  -2 -12   1      106.92       83.44     52.87 o 
  -1 -12   1       53.31        2.46      6.87 o 
   0 -12   1       91.29       53.04     41.66 o 
   1 -12   1      128.91      146.92      9.90 o 
   2 -12   1       28.73       37.21     10.03 o 
   3 -12   1        0.32        3.43      2.77 o 
   4 -12   1       16.04       18.67      6.94 o 
   5 -12   1       67.16       94.31     30.67 o 
   6 -12   1      113.15      161.81     31.27 o 
  -4 -11   1       13.71        6.53      6.15 o 
  -3 -11   1        9.32        2.35      5.53 o 
  -2 -11   1       19.83        3.01      3.91 o 
  -1 -11   1        5.45        1.40      2.72 o 
   0 -11   1       27.81       26.55      7.11 o 
   1 -11   1       15.36       18.34      6.77 o 
   2 -11   1       33.55       46.30      6.98 o 
   3 -11   1        8.03        9.03      3.17 o 
   4 -11   1       16.70       19.16      4.00 o 
   5 -11   1       18.94       22.28      4.60 o 
   6 -11   1       21.74       23.53     27.24 o 
   7 -11   1       43.32       68.03     16.71 o 
  -5 -10   1        3.43        6.47      5.36 o 
  -4 -10   1       14.81       10.16      7.51 o 
  -3 -10   1        0.24        0.97      4.32 o 
  -2 -10   1        4.52        6.19      4.55 o 
  -1 -10   1        8.12        5.42      4.91 o 
   0 -10   1      105.44      148.29     10.52 o 
   1 -10   1      120.83      147.08      8.67 o 
   2 -10   1        6.13       10.30      4.43 o 
   3 -10   1        6.92        8.43      2.73 o 
   4 -10   1        0.43        1.34      2.20 o 
   5 -10   1      107.39      129.08     21.02 o 
   6 -10   1        5.62       10.85     20.38 o 
   7 -10   1       57.61       55.15     10.31 o 
   8 -10   1      171.17      224.31     23.97 o 
  -6  -9   1        4.99        6.22      6.53 o 
  -5  -9   1        0.05       -2.94      5.47 o 
  -4  -9   1        6.66        6.03      5.78 o 
  -3  -9   1       19.10       12.64      4.90 o 
  -2  -9   1      874.30      978.01     35.88 o 
  -1  -9   1       99.86      131.67      9.17 o 
   0  -9   1       55.07       61.03      6.90 o 
   1  -9   1       48.96       44.94      5.43 o 
   2  -9   1      120.94      120.73      9.92 o 
   3  -9   1       84.24       85.35     16.71 o 
   4  -9   1       83.69       74.76      7.38 o 
   5  -9   1       35.53       46.83     17.11 o 
   6  -9   1      228.99      229.98     32.03 o 
   7  -9   1        0.40        2.55      1.53 o 
   8  -9   1        2.34       -1.83      4.29 o 
   9  -9   1      145.33      200.50     26.64 o 
  -6  -8   1        6.61        6.26      5.27 o 
  -5  -8   1        8.24       11.99      5.35 o 
  -4  -8   1        3.62        2.44      3.88 o 
  -3  -8   1       18.38       16.28      5.08 o 
  -2  -8   1       32.48       26.82      5.78 o 
  -1  -8   1      157.97      195.05     17.37 o 
   0  -8   1        9.20        9.34      4.87 o 
   1  -8   1       25.05       32.41      4.38 o 
   2  -8   1     1671.55     1628.69     62.39 o 
   3  -8   1      190.16      183.65     10.31 o 
   4  -8   1     1763.97     1780.45     98.10 o 
   5  -8   1       41.77       43.08      5.72 o 
   6  -8   1      391.35      377.25     10.85 o 
   7  -8   1      121.44      108.84      6.27 o 
   8  -8   1       16.97       12.84      8.34 o 
   9  -8   1        0.98        2.23      4.58 o 
  -7  -7   1        1.53        3.25      4.42 o 
  -6  -7   1        0.44        2.45      3.72 o 
  -5  -7   1      103.88       75.09     21.43 o 
  -4  -7   1        4.48        4.21      5.92 o 
  -3  -7   1      382.79      427.22     21.17 o 
  -2  -7   1        0.72        2.40      2.73 o 
  -1  -7   1        4.30        8.41      3.38 o 
   0  -7   1      224.11      221.18      9.88 o 
   1  -7   1      214.11      214.73     11.88 o 
   2  -7   1       36.42       39.91      4.88 o 
   3  -7   1      322.63      300.03      9.21 o 
   4  -7   1        2.81        2.87      1.63 o 
   5  -7   1     1228.75     1152.92     34.11 o 
   6  -7   1       93.43       98.04      4.64 o 
   7  -7   1      283.68      312.70     12.71 o 
   8  -7   1        1.39        1.58      2.03 o 
   9  -7   1       17.18       -0.85      6.28 o 
  -8  -6   1        0.58        0.31      4.85 o 
  -7  -6   1       19.24        7.14     13.68 o 
  -6  -6   1        7.08       17.10      8.36 o 
  -5  -6   1      258.77      251.69     22.04 o 
  -4  -6   1      680.06      685.06     44.65 o 
  -3  -6   1      141.10      125.38     14.37 o 
  -2  -6   1     1389.94     1504.50     59.19 o 
  -1  -6   1       61.29       62.04      7.89 o 
   0  -6   1        8.10       14.88      3.03 o 
   1  -6   1       61.67       59.86      5.90 o 
   2  -6   1      262.18      216.97      8.31 o 
   3  -6   1      262.16      233.48      5.68 o 
   4  -6   1      306.49      277.08     11.68 o 
   5  -6   1       45.52       44.24      3.36 o 
   6  -6   1       14.16       11.29      3.07 o 
   7  -6   1        0.04       -1.86      3.28 o 
   8  -6   1       86.98       67.49      7.51 o 
   9  -6   1        0.31        1.61      4.25 o 
  10  -6   1        0.33        3.35      5.57 o 
  -8  -5   1        0.83       -2.14      5.11 o 
  -7  -5   1        3.45       -3.83      5.48 o 
  -6  -5   1      740.34      866.18     59.85 o 
  -5  -5   1      395.26      382.16     23.67 o 
  -4  -5   1      348.38      341.14     21.05 o 
  -3  -5   1        3.60        7.00      9.05 o 
  -2  -5   1     1122.62     1119.73     69.94 o 
  -1  -5   1      144.70      162.49     10.54 o 
   0  -5   1      173.00      192.97      8.73 o 
   1  -5   1      214.90      216.50     10.79 o 
   2  -5   1        9.11        1.20      1.16 o 
   3  -5   1      144.25      167.16      4.80 o 
   4  -5   1      375.68      346.45     32.87 o 
   5  -5   1       63.00       65.08      4.37 o 
   6  -5   1      370.80      389.23     24.65 o 
   7  -5   1       30.51       29.28      3.79 o 
   8  -5   1       41.93       39.65      6.17 o 
   9  -5   1      109.96      108.49     31.00 o 
  10  -5   1       67.24       58.21     34.78 o 
  -9  -4   1      137.33      160.32     43.32 o 
  -8  -4   1        1.81        0.31      5.30 o 
  -7  -4   1      102.38      108.07     13.05 o 
  -6  -4   1      102.26      117.63     13.09 o 
  -5  -4   1     1470.23     1573.67     61.27 o 
  -4  -4   1        0.37       -2.19      6.88 o 
  -3  -4   1      721.80      797.41     31.23 o 
  -2  -4   1        0.94        6.28      3.99 o 
  -1  -4   1      388.07      455.42     29.89 o 
   0  -4   1      295.52      332.53     13.01 o 
   1  -4   1     1478.45     1565.74     57.40 o 
   2  -4   1      747.22      896.21     35.69 o 
   3  -4   1      200.49      258.26      9.52 o 
   4  -4   1       81.61       93.86      3.41 o 
   5  -4   1      327.61      311.47      9.41 o 
   6  -4   1      542.18      521.34     22.14 o 
   7  -4   1       18.44       19.64      2.89 o 
   8  -4   1      389.05      359.08     40.72 o 
   9  -4   1       15.91       13.25      3.97 o 
  10  -4   1       11.64       14.20     15.99 o 
  -9  -3   1       70.16       87.96     15.41 o 
  -8  -3   1        3.72        2.86      5.38 o 
  -7  -3   1      205.53      218.48     16.73 o 
  -6  -3   1      111.74      129.39     16.73 o 
  -5  -3   1       97.14       93.74     14.04 o 
  -4  -3   1      157.14      151.56     13.97 o 
  -3  -3   1      162.11      162.80     11.19 o 
  -2  -3   1        0.06        3.23      3.40 o 
  -1  -3   1      324.09      295.57     17.68 o 
   0  -3   1      572.54      587.13     24.52 o 
   1  -3   1       56.25       66.23      5.38 o 
   2  -3   1      162.32      152.41      5.44 o 
   3  -3   1      678.28      685.21     22.51 o 
   4  -3   1      651.59      603.61     38.41 o 
   5  -3   1        0.28        7.86      6.26 o 
   6  -3   1       11.30       14.88      5.98 o 
   7  -3   1       21.02       24.81      7.58 o 
   8  -3   1       12.12       14.04     11.81 o 
   9  -3   1      171.87      195.12     32.27 o 
  10  -3   1        0.65       10.45     10.57 o 
  -9  -2   1      117.01      154.28     16.26 o 
  -8  -2   1       24.34       11.01     10.53 o 
  -7  -2   1        4.10        4.39      7.22 o 
  -6  -2   1       74.90       65.99      9.90 o 
  -5  -2   1       47.44       67.33     12.95 o 
  -4  -2   1        7.61        7.89      4.34 o 
  -3  -2   1        7.83       10.02      5.52 o 
  -2  -2   1        9.15       17.66      3.82 o 
  -1  -2   1        3.14        3.84      2.74 o 
   0  -2   1      375.63      356.87     22.99 o 
   1  -2   1      986.51      978.87     19.03 o 
   2  -2   1      586.71      521.40     11.69 o 
   3  -2   1      104.74       94.29      9.65 o 
   4  -2   1      115.56      124.44      8.50 o 
   5  -2   1      390.67      383.58     19.62 o 
   6  -2   1        0.00       -3.19      4.35 o 
   7  -2   1      148.74      150.65     15.44 o 
   8  -2   1       87.73       86.31     23.49 o 
   9  -2   1        5.49        9.05      8.85 o 
  10  -2   1       57.64       78.29     20.82 o 
 -10  -1   1       21.13       20.10     15.12 o 
  -9  -1   1      127.87      159.46     15.16 o 
  -8  -1   1        9.48       12.28      7.51 o 
  -7  -1   1       68.99       73.70      9.09 o 
  -6  -1   1       12.48        8.66      4.42 o 
  -5  -1   1      150.91      131.96     11.17 o 
  -4  -1   1      248.68      268.97     12.61 o 
  -3  -1   1      114.25      117.98      6.29 o 
  -2  -1   1       28.82       20.32      3.59 o 
  -1  -1   1     1354.50     1372.38     49.92 o 
   1  -1   1      444.33      449.59     11.25 o 
   2  -1   1      898.00      870.82     28.62 o 
   3  -1   1       50.42       65.34      5.36 o 
   4  -1   1      290.16      288.29     11.52 o 
   5  -1   1       29.88       45.44      5.92 o 
   6  -1   1      864.45      906.45     28.59 o 
   7  -1   1      124.32      118.06      9.84 o 
   8  -1   1       23.07       29.96      7.53 o 
   9  -1   1       15.13       25.57     12.88 o 
  10  -1   1        4.28       -4.11     10.45 o 
 -10   0   1        0.29       11.89     20.42 o 
  -9   0   1       17.89       21.42     12.28 o 
  -8   0   1       24.72       19.69      6.07 o 
  -7   0   1      153.96      152.62     12.51 o 
  -6   0   1       30.44       23.85      5.05 o 
  -5   0   1      154.60      157.44      8.54 o 
  -4   0   1     2046.25     2214.72     65.94 o 
  -3   0   1     1732.22     1843.79     48.55 o 
  -2   0   1     5443.93     5807.81    170.06 o 
   1   0   1     6951.19     7036.67    192.11 o 
   2   0   1     4704.98     5192.97    149.81 o 
   3   0   1       85.49      112.09      6.35 o 
   4   0   1     1327.36     1417.65     41.70 o 
   5   0   1      174.96      189.01     12.36 o 
   6   0   1      128.75      133.76     11.33 o 
   7   0   1      129.52      131.21     10.83 o 
   8   0   1       91.72       90.49     11.50 o 
   9   0   1       38.05       68.51     10.34 o 
  10   0   1        0.30       13.52     23.61 o 
 -10   1   1       27.19       43.40     17.15 o 
  -9   1   1       34.25       34.10     13.12 o 
  -8   1   1       54.39       72.15     12.60 o 
  -7   1   1        1.09       13.68     11.69 o 
  -6   1   1      216.96      213.83     16.71 o 
  -5   1   1        0.05        3.83      4.15 o 
  -4   1   1      108.11      144.94     14.88 o 
  -3   1   1      271.83      234.09     11.21 o 
  -2   1   1      156.24      169.99      8.50 o 
  -1   1   1      673.13      669.89     17.07 o 
   1   1   1     5005.43     5439.14    153.81 o 
   2   1   1    24342.72    25100.04   1112.92 o 
   3   1   1       50.38       52.77      5.29 o 
   4   1   1     2689.78     3044.72    144.25 o 
   5   1   1      279.09      319.83     17.56 o 
   6   1   1      226.41      214.87     13.71 o 
   7   1   1        8.54        6.88      4.61 o 
   8   1   1       11.84       10.83      9.58 o 
   9   1   1        3.48        4.19      5.45 o 
 -10   2   1       36.17       50.81     16.99 o 
  -9   2   1       95.47      115.07     17.31 o 
  -8   2   1       41.62       35.98      9.69 o 
  -7   2   1      580.53      657.79     49.54 o 
  -6   2   1        8.38       14.36      6.06 o 
  -5   2   1     1363.17     1523.10     57.59 o 
  -4   2   1      192.40      151.21      9.21 o 
  -2   2   1     1342.08     1283.81     82.46 o 
  -1   2   1      290.55      288.70     16.07 o 
   0   2   1      426.56      456.45     32.53 o 
   1   2   1     1598.48     1777.27     59.02 o 
   2   2   1     1964.26     2201.06     63.53 o 
   3   2   1      402.05      403.57     17.65 o 
   4   2   1       26.00       30.59      5.76 o 
   5   2   1       28.72       23.93      6.86 o 
   6   2   1       25.86       21.12      6.95 o 
   7   2   1       29.30       34.74      8.17 o 
   8   2   1        0.13        3.16      4.97 o 
   9   2   1        0.27       -7.46      8.91 o 
 -10   3   1       20.53       31.23     12.36 o 
  -9   3   1      181.57      196.16     19.90 o 
  -8   3   1        0.01        3.63      5.30 o 
  -7   3   1      536.59      557.36     29.67 o 
  -6   3   1      155.54      156.63     12.72 o 
  -5   3   1       17.20       11.97      4.51 o 
  -4   3   1      587.52      706.20     24.28 o 
  -3   3   1      852.36      802.84     16.95 o 
  -2   3   1      445.26      385.70     23.56 o 
  -1   3   1      211.25      168.48      5.46 o 
   0   3   1      595.64      688.40     30.53 o 
   1   3   1     1164.68     1177.66     40.99 o 
   2   3   1       10.10        5.17      4.68 o 
   3   3   1     1441.33     1629.28     51.22 o 
   4   3   1      191.73      187.71     15.36 o 
   5   3   1        1.12        0.21      4.27 o 
   6   3   1      135.60      135.69     14.30 o 
   7   3   1        3.59        5.04      5.33 o 
   8   3   1        6.36        9.04      6.61 o 
   9   3   1        0.11        2.07      6.20 o 
 -10   4   1        2.37        2.93      8.84 o 
  -9   4   1        7.49        2.55      2.51 o 
  -8   4   1      391.30      304.49     46.37 o 
  -7   4   1      846.31      898.75     26.87 o 
  -6   4   1      180.91      181.50      8.61 o 
  -5   4   1       42.89       32.21      2.20 o 
  -4   4   1       53.57       56.45      3.27 o 
  -3   4   1     1037.64      983.36     32.17 o 
  -2   4   1      320.37      297.44      9.34 o 
  -1   4   1      836.23      922.30     36.46 o 
   0   4   1       55.17       75.10     11.94 o 
   1   4   1       69.15       82.20      9.32 o 
   2   4   1      937.57     1028.33     44.07 o 
   3   4   1        1.06       -1.27      6.17 o 
   4   4   1      217.14      225.66     17.64 o 
   5   4   1      136.07      121.20     18.05 o 
   6   4   1        8.31        6.53      6.35 o 
   7   4   1        4.63        4.35      9.07 o 
   8   4   1       55.24       85.22     13.33 o 
   9   4   1       26.06       25.39     17.08 o 
 -10   5   1        6.31        6.50      7.64 o 
  -9   5   1        1.30       -3.62      5.75 o 
  -8   5   1       37.11       37.90     13.22 o 
  -7   5   1      439.26      463.72     13.74 o 
  -6   5   1      556.52      597.36     14.12 o 
  -5   5   1      440.77      436.90     11.81 o 
  -4   5   1      182.73      154.65     10.87 o 
  -3   5   1      177.68      155.80      5.50 o 
  -2   5   1      109.31      142.63      6.51 o 
  -1   5   1        2.37        2.33      2.47 o 
   0   5   1       80.19       99.42     14.55 o 
   1   5   1        2.99        0.25      3.23 o 
   2   5   1      218.73      225.75     17.97 o 
   3   5   1      678.07      681.45     42.00 o 
   4   5   1      199.01      210.50     18.94 o 
   5   5   1        0.73        3.02      5.86 o 
   6   5   1      218.31      250.87     20.83 o 
   7   5   1       54.02       26.24     29.77 o 
   8   5   1       25.41        2.65      6.06 o 
 -10   6   1        0.15       -3.50      6.68 o 
  -9   6   1       49.18       41.01     24.21 o 
  -8   6   1       11.68       11.74      5.79 o 
  -7   6   1        2.13       -4.58      5.92 o 
  -6   6   1      165.90      171.99      7.64 o 
  -5   6   1      576.88      539.11     22.20 o 
  -4   6   1      120.35      131.27      6.24 o 
  -3   6   1      197.76      160.32      7.85 o 
  -2   6   1      327.71      351.53     20.05 o 
  -1   6   1       18.41       14.88      2.67 o 
   0   6   1        6.22        2.76      5.01 o 
   1   6   1      118.31      110.03     16.27 o 
   2   6   1      250.94      252.36     22.17 o 
   3   6   1       21.06       15.69      8.20 o 
   4   6   1        5.17        3.12      8.05 o 
   5   6   1       32.69       27.64     10.20 o 
   6   6   1       36.11       13.53     15.85 o 
   7   6   1       14.76       10.22     14.76 o 
   8   6   1       61.38       23.76     27.90 o 
  -9   7   1        0.50       -0.04      5.22 o 
  -8   7   1       78.86       79.55     10.27 o 
  -7   7   1        9.84        9.10      5.35 o 
  -6   7   1       34.61       37.73     29.63 o 
  -5   7   1        0.26        3.63     18.03 o 
  -4   7   1      145.51      135.62      6.47 o 
  -3   7   1      266.69      250.82     12.33 o 
  -2   7   1       12.89       17.35      2.73 o 
  -1   7   1      104.36      110.17      6.63 o 
   0   7   1      480.89      503.42     17.58 o 
   1   7   1      137.32      140.20     17.90 o 
   2   7   1       17.17        5.76      7.20 o 
   3   7   1      124.25      115.79     16.59 o 
   4   7   1       13.80       11.79      8.21 o 
   5   7   1        1.20       -4.18      8.78 o 
   6   7   1      135.38      144.71     18.65 o 
   7   7   1       25.31       11.25     12.11 o 
  -9   8   1        0.57        1.59      4.09 o 
  -8   8   1        0.02        0.27      4.57 o 
  -7   8   1       38.47       14.85     20.76 o 
  -6   8   1        7.96        6.66     11.41 o 
  -5   8   1      149.77      128.63     28.08 o 
  -4   8   1       79.37       64.79      5.20 o 
  -3   8   1      426.56      419.03     14.88 o 
  -2   8   1      122.44      121.19      9.26 o 
  -1   8   1     1629.46     1741.14     66.90 o 
   0   8   1        3.96        0.03      3.82 o 
   1   8   1      262.26      288.69     15.04 o 
   2   8   1      147.02      128.79     20.80 o 
   3   8   1       36.92       36.80     12.72 o 
   4   8   1       39.31       35.33     21.90 o 
   5   8   1       29.76       16.13     16.39 o 
   6   8   1        4.06       -0.33      7.89 o 
  -9   9   1        2.07        8.61     15.02 o 
  -8   9   1       75.45      103.61     16.31 o 
  -7   9   1        0.19       -0.68      8.30 o 
  -6   9   1      157.47      156.83     31.71 o 
  -5   9   1      254.21      255.19     15.00 o 
  -4   9   1      183.72      109.54     33.88 o 
  -3   9   1      248.53      241.73     11.64 o 
  -2   9   1       98.80      102.48      9.54 o 
  -1   9   1     2058.16     2376.09    102.98 o 
   0   9   1      517.84      584.49     22.28 o 
   1   9   1       69.73       71.72      8.19 o 
   2   9   1      175.86      217.07     17.24 o 
   3   9   1        6.34       -0.13      3.58 o 
   4   9   1       44.00       26.64     16.07 o 
   5   9   1        0.83        0.08      7.41 o 
  -8  10   1       49.78       25.46     37.77 o 
  -7  10   1       84.99      115.79     49.42 o 
  -6  10   1        0.71        5.22     12.13 o 
  -5  10   1       35.91       48.58      6.30 o 
  -4  10   1        0.11       -1.18      2.28 o 
  -3  10   1        0.00        1.31      4.30 o 
  -2  10   1       18.51       19.73      3.81 o 
  -1  10   1      394.24      461.80     21.49 o 
   0  10   1      188.61      231.50     17.75 o 
   1  10   1       96.35      128.77     10.44 o 
   2  10   1       39.30       12.56      8.36 o 
   3  10   1       79.55       65.46     46.17 o 
   4  10   1        4.06        2.82      4.74 o 
   5  10   1       27.84       37.96     15.95 o 
  -7  11   1       53.39       64.30     43.63 o 
  -6  11   1       86.90       82.48     44.55 o 
  -5  11   1       26.75       45.65      7.38 o 
  -4  11   1      135.56      154.49     10.12 o 
  -3  11   1       60.21       40.09     31.15 o 
  -2  11   1       15.18       15.55      5.91 o 
  -1  11   1        4.69       14.12      6.57 o 
   0  11   1       52.86       73.42     19.82 o 
   1  11   1       39.19        7.24     10.62 o 
   2  11   1       22.96        6.41      5.21 o 
   3  11   1        3.50       -1.95      4.58 o 
  -6  12   1        0.95       23.73     32.79 o 
  -5  12   1      112.57      180.96      9.82 o 
  -4  12   1       14.81       19.33      6.97 o 
  -3  12   1       13.55       15.45      4.52 o 
  -2  12   1        0.54        4.08      4.62 o 
  -1  12   1      153.86      136.29     96.18 o 
   0  12   1        0.02       -2.06      3.62 o 
   1  12   1       55.12        0.82      6.98 o 
   2  12   1        8.05       -3.42      7.92 o 
  -4  13   1      210.36      322.37     14.48 o 
  -3  13   1       15.09        9.22      6.18 o 
  -2  13   1      149.97      196.66    122.81 o 
  -1  13   1       29.47       -0.50      6.39 o 
   0 -13   2      148.30      198.74     12.93 o 
   1 -13   2      120.42       85.49     63.96 o 
   2 -13   2       46.26       73.55      9.62 o 
   3 -13   2      155.38      213.29     12.95 o 
   4 -13   2        0.14        4.56      5.27 o 
  -2 -12   2        3.77       -1.33      4.37 o 
  -1 -12   2       31.64        0.97      3.68 o 
   0 -12   2        6.57        6.27      5.35 o 
   1 -12   2       91.02       95.76     28.25 o 
   2 -12   2       97.84       99.45     11.03 o 
   3 -12   2        0.67        3.61      2.93 o 
   4 -12   2       11.32       13.49      4.43 o 
   5 -12   2       18.89       23.39      5.32 o 
   6 -12   2        0.14        3.75      9.77 o 
  -4 -11   2        2.17        6.13     14.33 o 
  -3 -11   2       39.07       12.25     18.69 o 
  -2 -11   2       60.18       83.68     10.27 o 
  -1 -11   2       12.22        3.57      4.87 o 
   0 -11   2       83.19       92.89      7.96 o 
   1 -11   2       39.31       46.39      5.81 o 
   2 -11   2       29.65       30.16      7.22 o 
   3 -11   2       85.43      103.13     12.92 o 
   4 -11   2       82.55      104.01     23.67 o 
   5 -11   2       61.49       80.12     17.91 o 
   6 -11   2       35.83       61.30     19.94 o 
   7 -11   2       19.30       22.52      8.17 o 
  -5 -10   2        2.14        5.45      4.59 o 
  -4 -10   2       53.80       12.69     15.10 o 
  -3 -10   2        6.68        0.10      5.37 o 
  -2 -10   2       27.73       21.12     11.29 o 
  -1 -10   2        9.26       11.17      4.15 o 
   0 -10   2       91.00      108.30      8.13 o 
   1 -10   2       28.52       19.41      4.42 o 
   2 -10   2       23.63       24.04      3.95 o 
   3 -10   2       19.25       16.70      3.66 o 
   4 -10   2      217.95      240.43     16.86 o 
   5 -10   2       23.11       18.83     13.04 o 
   6 -10   2       20.50        0.97      5.84 o 
   7 -10   2        2.80        3.36      2.52 o 
   8 -10   2       33.71       40.21     11.89 o 
  -6  -9   2        1.85        1.66      4.05 o 
  -5  -9   2        5.08        3.00      4.22 o 
  -4  -9   2       18.09       24.67      5.98 o 
  -3  -9   2        1.62        2.83      5.94 o 
  -2  -9   2       18.79       14.37      4.92 o 
  -1  -9   2      157.78      168.71     10.54 o 
   0  -9   2      375.40      371.29     23.99 o 
   1  -9   2        1.64        1.32      2.08 o 
   2  -9   2      675.82      658.14     20.80 o 
   3  -9   2        0.46        1.21      2.13 o 
   4  -9   2        1.57        1.58      1.65 o 
   5  -9   2        0.04        1.52      1.93 o 
   6  -9   2      174.29      153.99     10.13 o 
   7  -9   2       49.94       37.72      3.63 o 
   8  -9   2        1.12        0.35      1.71 o 
  -6  -8   2      103.15      118.13     13.58 o 
  -5  -8   2        0.02       -1.01      2.87 o 
  -4  -8   2        2.89        3.16      3.27 o 
  -3  -8   2        0.97        1.34      2.60 o 
  -2  -8   2      151.20      150.83     11.04 o 
  -1  -8   2      138.68      143.10     12.72 o 
   0  -8   2      404.13      400.09     22.64 o 
   1  -8   2       40.69       42.30      6.95 o 
   2  -8   2      532.12      448.64     14.49 o 
   3  -8   2     1270.20     1192.54     26.66 o 
   4  -8   2        0.57       -2.06      2.42 o 
   5  -8   2        0.19        2.19      2.78 o 
   6  -8   2       99.42      115.57      7.19 o 
   7  -8   2        3.42        0.84      1.53 o 
   8  -8   2       28.42       14.65      5.49 o 
   9  -8   2        4.50       -2.79      7.39 o 
  -7  -7   2       29.45       31.00     17.41 o 
  -6  -7   2      126.39      160.95     11.72 o 
  -5  -7   2        1.43        7.00      3.95 o 
  -4  -7   2      193.38      207.14     27.64 o 
  -3  -7   2        0.13        0.31      2.47 o 
  -2  -7   2       32.10       27.35      4.80 o 
  -1  -7   2        3.94       10.04      3.88 o 
   0  -7   2        0.07        0.55      1.75 o 
   1  -7   2      359.59      327.06     11.96 o 
   2  -7   2      319.36      289.62     11.78 o 
   3  -7   2      186.14      178.62      5.76 o 
   4  -7   2     1320.94     1263.05     39.47 o 
   5  -7   2       87.83       95.73      5.62 o 
   6  -7   2      664.47      658.94     22.60 o 
   7  -7   2      144.16      154.06      7.82 o 
   8  -7   2      200.21      202.61     14.39 o 
   9  -7   2      158.92      180.19     15.92 o 
  -8  -6   2       32.58       23.53     12.40 o 
  -7  -6   2        0.14        1.58      3.53 o 
  -6  -6   2        7.95        7.83      4.50 o 
  -5  -6   2      115.93      109.20      9.38 o 
  -4  -6   2        2.17        3.43      3.44 o 
  -3  -6   2      851.85      891.86     26.86 o 
  -2  -6   2        5.31        2.63      3.68 o 
  -1  -6   2     1003.15     1084.74     44.92 o 
   0  -6   2      338.92      326.05     19.57 o 
   1  -6   2      387.53      385.34      9.20 o 
   2  -6   2      317.93      269.10      8.72 o 
   3  -6   2      102.58       95.95      6.78 o 
   4  -6   2       60.88       54.59      5.66 o 
   5  -6   2      174.34      163.57      7.82 o 
   6  -6   2       30.13       26.90      2.83 o 
   7  -6   2      288.89      311.85     13.40 o 
   8  -6   2        8.75        9.80      3.35 o 
   9  -6   2       44.21        0.34      3.58 o 
  -8  -5   2        1.42        2.87      3.30 o 
  -7  -5   2       52.01       23.76     29.55 o 
  -6  -5   2       87.45      106.85     13.14 o 
  -5  -5   2      505.70      541.98     28.63 o 
  -4  -5   2      214.83      192.91     14.95 o 
  -3  -5   2      108.18      110.89      7.78 o 
  -2  -5   2     1495.88     1526.05     51.09 o 
  -1  -5   2       74.36       95.02      5.74 o 
   0  -5   2     1355.66     1294.60     51.84 o 
   1  -5   2      114.18      118.52      3.88 o 
   2  -5   2       25.43       25.71      2.31 o 
   3  -5   2       14.66        4.94      1.62 o 
   4  -5   2       28.45       26.24      2.32 o 
   5  -5   2      123.46      121.54      5.98 o 
   6  -5   2      272.11      273.29     10.38 o 
   7  -5   2        0.22        2.23      2.97 o 
   8  -5   2      148.40      142.71     15.76 o 
   9  -5   2        4.08        4.02      2.42 o 
  10  -5   2        8.52        6.36     10.15 o 
  -9  -4   2       32.26       28.87     16.98 o 
  -8  -4   2       16.49        7.89     11.43 o 
  -7  -4   2        5.75        8.65      6.34 o 
  -6  -4   2       59.04       83.36     17.91 o 
  -5  -4   2      242.56      287.06     29.51 o 
  -4  -4   2        6.60        4.44      5.81 o 
  -3  -4   2       52.57       39.74      7.14 o 
  -2  -4   2      179.46      178.47      7.99 o 
  -1  -4   2     1485.80     1531.00     36.49 o 
   0  -4   2      190.07      182.84      5.70 o 
   1  -4   2      156.08      127.53      4.50 o 
   2  -4   2      228.49      219.64      4.99 o 
   3  -4   2      392.14      406.17     12.40 o 
   4  -4   2       18.10       12.82      2.86 o 
   5  -4   2        4.85        8.78      1.86 o 
   6  -4   2       38.55       48.59      5.46 o 
   7  -4   2      100.11       84.89      5.14 o 
   8  -4   2       89.24       85.65      7.74 o 
   9  -4   2      170.15      161.96     31.43 o 
  10  -4   2       54.17       82.76     18.91 o 
  -9  -3   2        0.45       -2.53      5.34 o 
  -8  -3   2       95.19       56.51     45.49 o 
  -7  -3   2      347.44      370.64     23.88 o 
  -6  -3   2        2.63        2.75      4.08 o 
  -5  -3   2      589.05      595.94     25.47 o 
  -4  -3   2       89.70       90.52      9.35 o 
  -3  -3   2      487.63      509.73     20.44 o 
  -2  -3   2      305.82      267.60      8.03 o 
  -1  -3   2      422.57      394.47     25.40 o 
   0  -3   2     1696.30     1652.66     69.85 o 
   1  -3   2      252.73      229.89      8.32 o 
   2  -3   2      308.49      281.25     10.48 o 
   3  -3   2      126.43      131.25      6.84 o 
   4  -3   2      306.03      292.36     17.27 o 
   5  -3   2       81.82       87.39     14.08 o 
   6  -3   2      166.59      160.70     20.58 o 
   7  -3   2       69.15       66.69     16.43 o 
   8  -3   2      308.08      344.89     36.22 o 
   9  -3   2        0.02       -0.04      4.39 o 
  10  -3   2       74.94      106.21     22.54 o 
  -9  -2   2        2.01        2.90      4.76 o 
  -8  -2   2        8.17        8.94     10.89 o 
  -7  -2   2      163.28      174.77     20.58 o 
  -6  -2   2       24.15       25.29      6.27 o 
  -5  -2   2      599.32      587.23     22.48 o 
  -4  -2   2      349.95      410.77     21.85 o 
  -3  -2   2        1.46        2.40      2.52 o 
  -2  -2   2      170.33      189.10      6.15 o 
  -1  -2   2     2036.83     1944.36     58.44 o 
   0  -2   2      107.22      109.71      4.57 o 
   1  -2   2     1326.20     1247.85     32.42 o 
   2  -2   2     1319.30     1305.32     66.39 o 
   3  -2   2      292.32      258.58     10.29 o 
   4  -2   2       53.46       47.97      8.73 o 
   5  -2   2        8.31        7.75      2.71 o 
   6  -2   2      112.11      121.15      7.77 o 
   7  -2   2        0.02        5.11      9.69 o 
   8  -2   2       63.62       58.51     13.12 o 
   9  -2   2       22.94       26.80     12.28 o 
  10  -2   2        2.66       -3.79     16.11 o 
 -10  -1   2       28.16       35.94     17.47 o 
  -9  -1   2      105.86      129.35     22.89 o 
  -8  -1   2      179.43      200.83     14.88 o 
  -7  -1   2       39.55       39.39      9.01 o 
  -6  -1   2       66.07       67.28      7.88 o 
  -5  -1   2        0.01        0.20      5.42 o 
  -4  -1   2       35.51       48.97      5.62 o 
  -3  -1   2      145.68      165.08      8.40 o 
  -2  -1   2       14.68       21.84      2.17 o 
  -1  -1   2      149.97      128.48      3.52 o 
   0  -1   2     1741.90     1615.92     82.43 o 
   1  -1   2      276.50      263.36     14.10 o 
   2  -1   2     1641.85     1557.83     33.39 o 
   3  -1   2       33.40       30.42      3.01 o 
   4  -1   2      259.66      266.89      9.16 o 
   5  -1   2      345.58      378.19     13.95 o 
   6  -1   2       25.41       26.18      5.06 o 
   7  -1   2      578.17      590.49     23.85 o 
   8  -1   2      104.60      111.19     10.57 o 
   9  -1   2        0.27       -5.38      9.29 o 
  10  -1   2       18.37       23.65     16.35 o 
 -10   0   2       16.49       27.88     15.36 o 
  -9   0   2       14.86       29.63     21.26 o 
  -8   0   2       22.88       33.30     11.93 o 
  -7   0   2        1.32        6.79      4.01 o 
  -6   0   2      115.55      105.21      8.27 o 
  -5   0   2       42.49       47.95      6.12 o 
  -4   0   2      487.88      586.72     22.83 o 
  -3   0   2     1588.94     1565.88     40.53 o 
  -2   0   2      172.56      130.12     10.11 o 
  -1   0   2     3029.41     2718.56     53.93 o 
   0   0   2       98.76       92.22     14.70 o 
   1   0   2     1686.42     1745.00     40.55 o 
   2   0   2     5108.60     5723.45    163.48 o 
   3   0   2        0.55        0.99      2.40 o 
   4   0   2      225.88      237.67     10.09 o 
   5   0   2      928.07     1002.91     31.80 o 
   6   0   2       55.04       40.07     10.40 o 
   7   0   2        2.37        3.70      3.80 o 
   8   0   2      113.23      129.93     12.24 o 
   9   0   2        0.59       -1.32      6.58 o 
  10   0   2        4.14        9.14      7.24 o 
 -10   1   2       22.79       24.33     13.76 o 
  -9   1   2        8.55        7.78     13.00 o 
  -8   1   2        0.09       -1.64      4.99 o 
  -7   1   2        6.77        1.48      4.51 o 
  -6   1   2      174.17      191.21     16.15 o 
  -5   1   2       45.30       46.27      7.34 o 
  -4   1   2        5.04       16.11      4.27 o 
  -3   1   2      889.23      855.98     28.88 o 
  -2   1   2      501.56      418.60      7.22 o 
  -1   1   2      877.42      739.57     63.42 o 
   0   1   2     1177.84     1203.71     32.10 o 
   1   1   2    10869.04    11528.46    427.14 o 
   2   1   2     8016.10     9405.33    341.36 o 
   3   1   2      171.62      163.22      8.87 o 
   4   1   2     5185.51     5687.16    182.65 o 
   5   1   2       23.84       30.50     10.48 o 
   6   1   2      871.51      939.71     51.08 o 
   7   1   2       23.10       18.78      6.19 o 
   8   1   2        1.98       -2.24      4.47 o 
   9   1   2        2.11        1.14      5.05 o 
 -10   2   2        6.31        6.02     14.04 o 
  -9   2   2       15.15       16.87     14.28 o 
  -8   2   2      134.53      138.08     15.64 o 
  -7   2   2       11.53        9.13      6.46 o 
  -6   2   2      166.47      174.90     14.52 o 
  -5   2   2      188.67      212.07     20.30 o 
  -4   2   2        1.20        1.56      2.59 o 
  -3   2   2       84.04       83.32     16.59 o 
  -2   2   2       71.20       66.33     25.75 o 
  -1   2   2     1418.52     1288.49     42.20 o 
   0   2   2       93.84      122.61     14.98 o 
   1   2   2     4493.65     4916.12    200.48 o 
   2   2   2      319.07      333.05     25.39 o 
   3   2   2     1287.02     1424.48     49.72 o 
   4   2   2     2163.44     2469.00     78.25 o 
   5   2   2      301.05      307.47     22.68 o 
   6   2   2      573.52      632.76     37.06 o 
   7   2   2      191.72      205.50     21.31 o 
   8   2   2       82.54       87.91     16.64 o 
   9   2   2        1.02       -1.30      7.62 o 
 -10   3   2       96.90      133.54     20.10 o 
  -9   3   2        7.23        9.65      7.38 o 
  -8   3   2       20.44       28.96      8.81 o 
  -7   3   2      230.14      255.15     18.99 o 
  -6   3   2        1.76       10.57      8.54 o 
  -5   3   2     1201.06     1350.30     67.18 o 
  -4   3   2      230.09      227.40     19.74 o 
  -3   3   2     4283.13     5526.03    267.39 o 
  -2   3   2     1057.30      931.22     32.90 o 
  -1   3   2      308.04      266.21     22.55 o 
   0   3   2      126.66      114.38     22.64 o 
   1   3   2      330.58      361.65     19.53 o 
   2   3   2      193.84      231.88     16.98 o 
   3   3   2       28.19       39.55      9.01 o 
   4   3   2     1047.04     1203.78     58.67 o 
   5   3   2       20.51       16.12      9.01 o 
   6   3   2      146.53      162.38     15.55 o 
   7   3   2       26.73       25.67      8.40 o 
   8   3   2       40.70       62.47     11.61 o 
   9   3   2       12.27       10.77      8.13 o 
 -10   4   2       50.17       36.81     25.11 o 
  -9   4   2       26.65       20.30     14.32 o 
  -8   4   2        0.30        2.30      0.82 o 
  -7   4   2      595.89      543.21     28.17 o 
  -6   4   2      423.89      435.78     22.22 o 
  -5   4   2       48.42       48.95      2.44 o 
  -4   4   2      397.42      426.73     40.84 o 
  -3   4   2      473.89      434.18     10.81 o 
  -2   4   2        4.95        4.65      1.74 o 
  -1   4   2      318.25      416.65     25.89 o 
   0   4   2        8.31       10.37      7.09 o 
   1   4   2       11.17       22.95      7.17 o 
   2   4   2       79.89       95.88     11.21 o 
   3   4   2      150.93      133.29     13.66 o 
   4   4   2       58.72       44.38     16.34 o 
   5   4   2      240.24      275.65     20.45 o 
   6   4   2      266.36      270.00     20.93 o 
   7   4   2       91.19      114.54     17.28 o 
   8   4   2        2.06        5.74      6.75 o 
 -10   5   2      100.83      136.49     80.77 o 
  -9   5   2       25.22       24.36     16.83 o 
  -8   5   2       69.50       84.61     10.60 o 
  -7   5   2        1.89       -1.53      3.29 o 
  -6   5   2        9.47       13.35      5.28 o 
  -5   5   2        7.99       10.53     13.00 o 
  -4   5   2       40.64       49.70     17.63 o 
  -3   5   2      604.97      510.03     16.87 o 
  -2   5   2      593.04      751.76     23.35 o 
  -1   5   2       73.03       68.33     12.92 o 
   0   5   2       76.09       93.65     12.48 o 
   1   5   2      474.55      500.32     41.90 o 
   2   5   2       85.09       93.14     13.04 o 
   3   5   2      460.49      425.18     41.57 o 
   4   5   2      409.57      407.22     30.35 o 
   5   5   2        0.08       -1.24      6.27 o 
   6   5   2       57.78       48.88     11.39 o 
   7   5   2       68.59      104.84     17.84 o 
   8   5   2       68.55       99.89     20.72 o 
 -10   6   2      201.16      265.70     31.83 o 
  -9   6   2       18.30       12.74     10.19 o 
  -8   6   2        7.57       15.40      6.36 o 
  -7   6   2       46.64       32.04      8.14 o 
  -6   6   2      121.79      117.46     28.56 o 
  -5   6   2       13.50       18.83     15.16 o 
  -4   6   2      516.31      497.39     19.44 o 
  -3   6   2      122.10      126.77      5.35 o 
  -2   6   2       18.27       19.45      3.74 o 
  -1   6   2       50.59       41.53     13.05 o 
   0   6   2       57.45       57.30     12.79 o 
   1   6   2       24.78       21.78     11.76 o 
   2   6   2       62.01       42.31     25.37 o 
   3   6   2      392.49      377.48     35.42 o 
   4   6   2       15.15       12.96      8.82 o 
   5   6   2      199.53      173.36     19.15 o 
   6   6   2       29.03       11.37     16.93 o 
   7   6   2       30.06       14.98     21.72 o 
  -9   7   2       34.01       27.65     18.81 o 
  -8   7   2        2.51        1.03      5.59 o 
  -7   7   2      234.30      248.99     16.58 o 
  -6   7   2       11.92       37.41     32.91 o 
  -5   7   2        0.15        3.43     18.15 o 
  -4   7   2      106.05       93.14      4.46 o 
  -3   7   2      173.66      171.37      7.83 o 
  -2   7   2       79.93       96.04      5.22 o 
  -1   7   2      256.66      259.86     11.06 o 
   0   7   2       28.50       31.47     13.81 o 
   1   7   2      149.80      153.71     19.35 o 
   2   7   2      247.56      263.44     24.38 o 
   3   7   2        2.83        1.03      6.15 o 
   4   7   2       13.84       10.43      9.35 o 
   5   7   2        2.39        5.45      7.64 o 
   6   7   2       25.76       36.15     13.09 o 
   7   7   2        0.88       -2.73      9.43 o 
  -9   8   2        0.25       -0.42      4.06 o 
  -8   8   2       34.57        1.46      4.44 o 
  -7   8   2       19.12       23.09     18.15 o 
  -6   8   2      272.68      270.70     38.81 o 
  -5   8   2        0.56       11.45     14.12 o 
  -4   8   2      209.38      218.19     10.36 o 
  -3   8   2       53.07       52.55      5.55 o 
  -2   8   2      438.28      458.58     31.76 o 
  -1   8   2       15.82       17.60      4.05 o 
   0   8   2       67.46       61.82      7.01 o 
   1   8   2       18.23        9.74      9.15 o 
   2   8   2       91.48       86.52     16.03 o 
   3   8   2       66.63       69.32     20.34 o 
   4   8   2        1.03       -1.85      5.61 o 
   5   8   2       31.23       30.92     23.69 o 
   6   8   2      120.07      129.19     77.62 o 
  -8   9   2       42.39       15.21     22.52 o 
  -7   9   2      101.60      127.83     30.27 o 
  -6   9   2        4.89       16.91     16.19 o 
  -5   9   2      575.08      628.39     50.95 o 
  -4   9   2       20.60       22.26      3.79 o 
  -3   9   2      116.78      123.91      8.42 o 
  -2   9   2      234.96      268.90     11.50 o 
  -1   9   2      750.75      825.58     27.41 o 
   0   9   2      634.06      738.87     27.10 o 
   1   9   2      376.33      399.36     40.91 o 
   2   9   2        0.43       -7.10      8.88 o 
   3   9   2      421.60      447.44     43.60 o 
   4   9   2       25.36       25.95     18.43 o 
   5   9   2       23.03       34.15     21.86 o 
  -8  10   2        9.11       -3.04      5.88 o 
  -7  10   2       33.13       20.46     31.55 o 
  -6  10   2       96.50       95.01     28.92 o 
  -5  10   2        0.01       -0.69      1.34 o 
  -4  10   2       70.11       82.32      7.68 o 
  -3  10   2        0.97        1.48      1.82 o 
  -2  10   2       75.62       95.08      6.86 o 
  -1  10   2      179.25      215.26     19.44 o 
   0  10   2      447.02      540.16     23.37 o 
   1  10   2      136.07      183.48     13.29 o 
   2  10   2      233.09      286.29     18.50 o 
   3  10   2        2.11        0.39      3.37 o 
   4  10   2       18.98       16.62     11.98 o 
  -7  11   2      117.34      172.86     66.65 o 
  -6  11   2       19.12       29.40     33.98 o 
  -5  11   2       32.69       25.77      8.50 o 
  -4  11   2        3.76        3.81      2.06 o 
  -3  11   2       35.51       48.24     11.93 o 
  -2  11   2        2.68        7.02      4.32 o 
  -1  11   2       64.20       85.96     12.39 o 
   0  11   2        7.90        5.37      5.68 o 
   1  11   2      106.41      150.91     12.95 o 
   2  11   2       15.57        7.16      6.87 o 
   3  11   2       48.62       65.64     19.00 o 
  -6  12   2       46.12      129.95     58.15 o 
  -5  12   2       70.84       34.77     43.99 o 
  -4  12   2      113.35       80.32     85.10 o 
  -3  12   2       30.28       21.25     11.38 o 
  -2  12   2       36.11        0.14      5.71 o 
  -1  12   2        0.58        0.95      2.96 o 
   0  12   2      139.40       71.45     77.42 o 
   1  12   2        0.03        0.13      4.49 o 
   2  12   2        4.85       -0.73      3.93 o 
  -3  13   2        0.01       -0.07      1.86 o 
  -2  13   2        0.80       -0.56      3.78 o 
  -1  13   2       59.64        0.40      6.87 o 
   0 -13   3       11.18        2.54      5.82 o 
   1 -13   3        0.49        7.56      4.96 o 
   2 -13   3       53.62       57.36     12.35 o 
   3 -13   3        0.28       -2.13      4.54 o 
  -2 -12   3      104.91        2.88      8.38 o 
  -1 -12   3       50.96       46.97     16.32 o 
   0 -12   3        7.52       11.92      5.31 o 
   1 -12   3       14.50       17.64      5.12 o 
   2 -12   3       39.96       42.02      5.65 o 
   3 -12   3       50.10       61.94      9.34 o 
   4 -12   3       27.89       34.99      6.34 o 
   5 -12   3        4.69        8.81     16.83 o 
   6 -12   3        2.59        3.59     14.40 o 
  -4 -11   3        5.44        5.44      5.81 o 
  -3 -11   3      141.34      153.78     18.38 o 
  -2 -11   3        5.95        6.63      7.82 o 
  -1 -11   3      344.22      374.20     30.52 o 
   0 -11   3        2.57        3.94      3.38 o 
   1 -11   3       45.49       55.61      6.74 o 
   2 -11   3       38.74       40.90      7.52 o 
   3 -11   3       12.31       13.66      5.49 o 
   4 -11   3        5.67        4.85      3.48 o 
   5 -11   3        4.25        2.43     11.77 o 
   6 -11   3       87.64      118.02      9.25 o 
   7 -11   3       15.78       24.37      7.84 o 
  -5 -10   3        7.09        4.98      5.74 o 
  -4 -10   3        0.06       -0.50      3.63 o 
  -3 -10   3       71.54       99.11      9.55 o 
  -2 -10   3       18.09       10.96      5.94 o 
  -1 -10   3       97.19       91.11      8.44 o 
   0 -10   3       84.00       90.50      8.52 o 
   1 -10   3      102.35       88.02     11.00 o 
   2 -10   3        0.19        2.03      2.53 o 
   3 -10   3        4.95        6.99      4.39 o 
   4 -10   3       10.61       12.57      4.01 o 
   5 -10   3      135.45      146.29     10.29 o 
   6 -10   3        0.07       -1.52      2.20 o 
   7 -10   3       26.57       28.67      4.41 o 
   8 -10   3        2.56        3.91      2.10 o 
  -6  -9   3       23.83       31.55     10.18 o 
  -5  -9   3       68.56       87.62     31.24 o 
  -4  -9   3      117.87      155.66     14.86 o 
  -3  -9   3       63.35       60.47      9.36 o 
  -2  -9   3      119.83      122.10      8.91 o 
  -1  -9   3        0.80        3.46      4.62 o 
   0  -9   3       39.71       36.64      6.05 o 
   1  -9   3      168.48      140.53      9.37 o 
   2  -9   3     1001.18      927.18     27.62 o 
   3  -9   3       55.86       53.63      7.18 o 
   4  -9   3       99.48      105.90      9.04 o 
   5  -9   3      163.28      146.25      8.37 o 
   6  -9   3       44.89       52.76      7.79 o 
   7  -9   3        0.36        0.91      1.44 o 
   8  -9   3        0.04        4.52      3.62 o 
  -6  -8   3        5.52        2.21      6.24 o 
  -5  -8   3       18.00       20.06      8.09 o 
  -4  -8   3       14.61       16.07      5.45 o 
  -3  -8   3        3.76        2.92      3.15 o 
  -2  -8   3      271.42      236.07     17.30 o 
  -1  -8   3      344.67      320.34     18.92 o 
   0  -8   3        7.62       11.12      5.37 o 
   1  -8   3      275.13      262.50     12.09 o 
   2  -8   3       49.46       44.24      3.68 o 
   3  -8   3        1.70        2.17      1.60 o 
   4  -8   3      635.85      627.20     24.30 o 
   5  -8   3        0.11       -3.24      3.24 o 
   6  -8   3        0.11        0.92      1.67 o 
   7  -8   3       23.03       20.86      2.93 o 
   8  -8   3        5.48        7.61      2.36 o 
   9  -8   3        0.11        0.64      5.42 o 
  -7  -7   3        3.07        3.80      4.88 o 
  -6  -7   3       77.87       80.29      8.62 o 
  -5  -7   3       38.36       31.09      5.72 o 
  -4  -7   3       88.08       92.11      7.61 o 
  -3  -7   3      415.59      401.13     16.95 o 
  -2  -7   3        0.93        3.24      2.90 o 
  -1  -7   3        4.17        4.11      2.81 o 
   0  -7   3       46.69       46.12      4.39 o 
   1  -7   3       96.31       89.80      4.59 o 
   2  -7   3       74.26       68.50      4.83 o 
   3  -7   3     1229.77     1155.64     29.77 o 
   4  -7   3       11.59       12.27      3.01 o 
   5  -7   3      889.83      838.95     36.55 o 
   6  -7   3        7.50        9.19      2.22 o 
   7  -7   3      115.03      120.85      8.22 o 
   8  -7   3      153.84      181.56     15.38 o 
   9  -7   3       77.44       71.04     38.01 o 
  -8  -6   3       16.64       12.15      7.20 o 
  -7  -6   3       26.29       18.33     10.73 o 
  -6  -6   3       16.61       12.64      5.59 o 
  -5  -6   3      111.81      126.20     12.76 o 
  -4  -6   3      559.18      566.79     26.51 o 
  -3  -6   3        1.49        0.45      2.43 o 
  -2  -6   3      323.45      307.58     15.88 o 
  -1  -6   3       83.55       93.72      7.36 o 
   0  -6   3        0.68        2.04      2.19 o 
   1  -6   3       61.59       46.30      4.56 o 
   2  -6   3      403.66      383.52      9.22 o 
   3  -6   3       17.62       16.43      2.72 o 
   4  -6   3      195.22      179.11     12.01 o 
   5  -6   3      334.43      308.52     14.73 o 
   6  -6   3      225.67      221.21      7.76 o 
   7  -6   3       13.01       14.88      4.41 o 
   8  -6   3      140.28      158.12     10.37 o 
   9  -6   3      247.51      321.70     26.60 o 
  -8  -5   3       50.88       21.77     18.61 o 
  -7  -5   3        0.63        1.20      2.70 o 
  -6  -5   3       72.32       76.92      7.75 o 
  -5  -5   3       57.85       51.66      6.85 o 
  -4  -5   3       16.20       14.39      5.56 o 
  -3  -5   3      164.60      141.04      8.38 o 
  -2  -5   3        6.66        2.72      2.21 o 
  -1  -5   3     3593.54     3880.45    108.75 o 
   0  -5   3     1864.20     1905.97     49.32 o 
   1  -5   3      603.28      623.18     26.02 o 
   2  -5   3     1388.03     1406.53     46.69 o 
   3  -5   3        3.20        5.49      2.99 o 
   4  -5   3      355.18      348.52     10.94 o 
   5  -5   3       49.97       54.52      4.45 o 
   6  -5   3      454.14      450.97     14.45 o 
   7  -5   3       68.31       65.41      5.62 o 
   8  -5   3       10.87        9.53      3.96 o 
   9  -5   3       28.75       35.15      5.62 o 
  10  -5   3       53.52       82.26     46.85 o 
  -9  -4   3        0.58        1.71      3.84 o 
  -8  -4   3       23.00       17.38      6.48 o 
  -7  -4   3       17.69       19.26      4.29 o 
  -6  -4   3        0.82       -0.83      1.98 o 
  -5  -4   3     2427.39     2641.31     71.05 o 
  -4  -4   3      506.93      484.62     16.13 o 
  -3  -4   3       52.07       64.21      7.03 o 
  -2  -4   3        0.99        4.05      1.82 o 
  -1  -4   3       22.66       20.75      2.49 o 
   0  -4   3     1648.38     1570.03     51.23 o 
   1  -4   3       70.42       58.53      2.68 o 
   2  -4   3     4377.13     4807.44    113.02 o 
   3  -4   3      608.27      720.01     14.80 o 
   4  -4   3      942.93     1034.48     21.99 o 
   5  -4   3        0.07       -0.37      1.26 o 
   6  -4   3      129.00      118.66      6.25 o 
   7  -4   3      651.26      589.85     52.55 o 
   8  -4   3       10.57       17.35      7.10 o 
   9  -4   3        0.02        0.63      2.55 o 
  10  -4   3      127.20      188.78     27.20 o 
  -9  -3   3       26.23       13.26      4.65 o 
  -8  -3   3      126.31      139.16      8.78 o 
  -7  -3   3       12.18       14.92      3.93 o 
  -6  -3   3      564.44      610.24     27.04 o 
  -5  -3   3       12.62       18.80      3.44 o 
  -4  -3   3     1002.04     1040.31     27.63 o 
  -3  -3   3      168.84      161.30      6.21 o 
  -2  -3   3      276.58      276.23      8.50 o 
  -1  -3   3       39.43       26.48      2.20 o 
   0  -3   3      373.41      346.71     16.70 o 
   1  -3   3     2368.26     2249.44     47.03 o 
   2  -3   3      377.78      366.42      9.59 o 
   3  -3   3      232.22      208.06     10.65 o 
   4  -3   3      256.54      291.72     12.88 o 
   5  -3   3      114.68       99.15      9.29 o 
   6  -3   3        6.62       11.53      5.38 o 
   7  -3   3       48.25       67.25     16.35 o 
   8  -3   3       71.60       89.34     14.72 o 
   9  -3   3      107.40      133.50     20.78 o 
  10  -3   3        2.47       -5.58     16.35 o 
  -9  -2   3       82.31       92.55      6.99 o 
  -8  -2   3       39.29       20.46     10.32 o 
  -7  -2   3      160.16      142.39     12.30 o 
  -6  -2   3      297.80      318.19     24.84 o 
  -5  -2   3      327.02      323.99     14.94 o 
  -4  -2   3       77.78       65.44      4.20 o 
  -3  -2   3      817.17      711.09     31.95 o 
  -2  -2   3       66.53       58.48      4.57 o 
  -1  -2   3      839.91      771.34     17.33 o 
   0  -2   3      956.65      880.70     12.28 o 
   1  -2   3      269.02      251.14      9.72 o 
   2  -2   3      270.70      232.49      7.50 o 
   3  -2   3      303.01      314.08     13.16 o 
   4  -2   3      517.55      494.38     13.04 o 
   5  -2   3       10.56       15.27      5.38 o 
   6  -2   3        1.45       -0.19      1.85 o 
   7  -2   3       68.55       81.49      8.51 o 
   8  -2   3      115.68      136.53     19.18 o 
   9  -2   3       19.59       28.44     21.58 o 
  10  -2   3       64.16       96.64     24.41 o 
 -10  -1   3       38.32       24.48      7.25 o 
  -9  -1   3      149.94      166.14     10.31 o 
  -8  -1   3       94.41       48.82     46.07 o 
  -7  -1   3       35.67       47.40      7.43 o 
  -6  -1   3       37.41       39.01      7.54 o 
  -5  -1   3      313.41      287.99     14.28 o 
  -4  -1   3      155.29      181.14      5.19 o 
  -3  -1   3      105.93       93.36      3.25 o 
  -2  -1   3      276.51      316.95      7.96 o 
  -1  -1   3      140.94      129.15      5.15 o 
   0  -1   3      376.65      359.80      8.00 o 
   1  -1   3     2336.07     2087.77     56.82 o 
   2  -1   3      365.95      358.95      9.34 o 
   3  -1   3      556.31      533.03     13.82 o 
   4  -1   3        6.42        3.50      2.13 o 
   5  -1   3       23.83       27.68      5.87 o 
   6  -1   3      222.68      221.87     11.93 o 
   7  -1   3        8.76        6.38      4.48 o 
   8  -1   3       60.98       69.79     11.77 o 
   9  -1   3       14.32       11.76      6.57 o 
  10  -1   3        0.59       17.83     17.55 o 
 -10   0   3       62.84       77.74     21.14 o 
  -9   0   3        1.74        1.06      2.85 o 
  -8   0   3      538.69      505.71     33.62 o 
  -7   0   3       90.98      102.90     21.90 o 
  -6   0   3      131.23      123.96     13.68 o 
  -5   0   3       16.45       27.56      6.86 o 
  -4   0   3      210.67      232.78      5.91 o 
  -3   0   3      581.50      567.46     13.98 o 
  -2   0   3      127.87      121.28      6.87 o 
  -1   0   3     1979.12     1841.15     31.38 o 
   0   0   3    11467.73    10845.85    359.57 o 
   1   0   3    19087.44    18728.89    745.75 o 
   2   0   3      221.49      248.77     15.71 o 
   3   0   3      526.92      597.32     21.41 o 
   4   0   3      395.00      501.79     46.51 o 
   5   0   3       10.76       15.07      4.51 o 
   6   0   3      118.37      112.57      9.86 o 
   7   0   3      141.25      165.49     14.02 o 
   8   0   3        2.43        7.24      7.26 o 
   9   0   3        1.51       -1.08      3.94 o 
 -10   1   3        1.56        1.79      7.90 o 
  -9   1   3        5.54        7.92      2.11 o 
  -8   1   3      104.76       93.69     13.56 o 
  -7   1   3       97.78       85.71     12.32 o 
  -6   1   3      113.42      119.54     19.30 o 
  -5   1   3       17.55        7.57      8.32 o 
  -4   1   3       74.10       63.11      5.68 o 
  -3   1   3     1002.48      996.40     18.56 o 
  -2   1   3     2912.83     2821.08    211.89 o 
  -1   1   3     1687.81     1647.52     61.30 o 
   0   1   3      137.48      122.24     12.99 o 
   1   1   3      457.22      481.12     31.34 o 
   2   1   3      437.91      529.79     33.34 o 
   3   1   3       48.52       51.32      7.00 o 
   4   1   3     2781.42     3275.45    109.77 o 
   5   1   3      645.80      711.38     33.49 o 
   6   1   3      329.55      366.52     22.30 o 
   7   1   3       46.99       41.11     14.34 o 
   8   1   3       13.64       21.71      7.36 o 
   9   1   3       20.46       27.80     12.46 o 
 -10   2   3        6.58       11.41      9.69 o 
  -9   2   3       34.59       21.75      8.20 o 
  -8   2   3       95.09       55.73     20.22 o 
  -7   2   3        1.57       -0.89      0.89 o 
  -6   2   3       34.63       41.32      7.90 o 
  -5   2   3        6.22        5.20      0.97 o 
  -4   2   3       90.92       67.09     34.82 o 
  -3   2   3      273.37      262.33     23.81 o 
  -2   2   3      154.45      136.92     12.92 o 
  -1   2   3      116.72       85.99     10.74 o 
   0   2   3     1436.23     1375.12     55.79 o 
   1   2   3      342.48      310.20     21.84 o 
   2   2   3     1868.76     2135.02     70.15 o 
   3   2   3     1087.26     1139.53     37.50 o 
   4   2   3     1929.72     2298.62     85.55 o 
   5   2   3        7.54        8.09      5.92 o 
   6   2   3     1376.18     1714.71     75.32 o 
   7   2   3        7.45        8.06      6.18 o 
   8   2   3      214.14      225.22     21.06 o 
   9   2   3       10.72        4.68      6.72 o 
 -10   3   3        0.08       -2.57      6.33 o 
  -9   3   3       69.36       73.55     13.60 o 
  -8   3   3       39.89       28.91      7.22 o 
  -7   3   3       41.02       24.99      1.99 o 
  -6   3   3      324.33      304.85     17.48 o 
  -5   3   3     1027.80     1197.13    104.68 o 
  -4   3   3      135.94      161.46     23.25 o 
  -3   3   3     1541.46     1829.58     91.78 o 
  -2   3   3      497.39      506.32     23.40 o 
  -1   3   3     1443.09     1351.36    137.82 o 
   0   3   3      143.12      117.34     12.55 o 
   1   3   3      126.66      139.29     12.04 o 
   2   3   3      165.71      168.98     16.59 o 
   3   3   3     2382.08     2699.07     89.63 o 
   4   3   3      154.49      145.79     14.11 o 
   5   3   3       58.54       70.54     11.09 o 
   6   3   3      483.33      521.60     42.80 o 
   7   3   3       84.63       79.13     28.48 o 
   8   3   3       22.11       14.96     13.03 o 
   9   3   3        7.32        3.81     10.44 o 
 -10   4   3      106.29      113.11     79.23 o 
  -9   4   3        8.70        6.05      8.75 o 
  -8   4   3       70.58       85.41     15.53 o 
  -7   4   3        4.46        3.50      6.42 o 
  -6   4   3      290.06      297.56     17.33 o 
  -5   4   3        4.77       19.07     16.99 o 
  -4   4   3      320.80      388.52     38.97 o 
  -3   4   3     4796.01     5633.44    303.59 o 
  -2   4   3     3707.72     3995.79    195.16 o 
  -1   4   3      996.55     1176.86     45.19 o 
   0   4   3        5.52       11.86      6.51 o 
   1   4   3      364.51      368.86     26.29 o 
   2   4   3      372.04      333.34     24.50 o 
   3   4   3      110.25       92.72     16.45 o 
   4   4   3        0.11       -1.93      4.85 o 
   5   4   3        0.08        5.11      8.23 o 
   6   4   3      118.21      106.85     15.54 o 
   7   4   3       31.41       35.35     10.66 o 
   8   4   3       46.04       71.42     14.13 o 
 -10   5   3        0.75       -1.23      5.40 o 
  -9   5   3        7.37        5.70      5.86 o 
  -8   5   3       22.35        8.79      9.32 o 
  -7   5   3       69.17       54.86      8.70 o 
  -6   5   3     1198.93     1339.14     71.53 o 
  -5   5   3      408.33      438.14     49.58 o 
  -4   5   3      335.24      313.14     62.70 o 
  -3   5   3       15.68       13.73      1.25 o 
  -2   5   3      589.57      564.17     29.59 o 
  -1   5   3      208.88      188.07     29.24 o 
   0   5   3      100.91      120.72     18.99 o 
   1   5   3       55.35       77.28     12.51 o 
   2   5   3       92.80       84.83     13.84 o 
   3   5   3      764.47      874.78     45.57 o 
   4   5   3       15.48        7.95      6.90 o 
   5   5   3        0.95        1.28      5.63 o 
   6   5   3      151.36      157.80     23.87 o 
   7   5   3        1.07        0.26      6.26 o 
   8   5   3        8.11       14.18      9.72 o 
 -10   6   3        8.15        4.38      6.43 o 
  -9   6   3       31.67       22.69     15.08 o 
  -8   6   3      128.97      145.78     78.33 o 
  -7   6   3      127.87       94.77     15.49 o 
  -6   6   3      113.01      136.17     53.01 o 
  -5   6   3      154.56      148.69     54.72 o 
  -4   6   3       26.79       23.65      1.11 o 
  -3   6   3        5.64        4.70      1.95 o 
  -2   6   3       11.10       15.99      2.45 o 
  -1   6   3       13.13       13.82     10.30 o 
   0   6   3      435.06      520.90     40.57 o 
   1   6   3       37.88       47.79     16.49 o 
   2   6   3      173.73      168.33     19.60 o 
   3   6   3       49.89       51.28     13.40 o 
   4   6   3      225.76      239.89     28.44 o 
   5   6   3       61.19       55.79     14.65 o 
   6   6   3      147.98      129.95     17.10 o 
   7   6   3       77.62      100.16     17.20 o 
  -9   7   3       33.10       21.08     18.21 o 
  -8   7   3       10.79        8.70      6.17 o 
  -7   7   3       13.81       29.91      7.41 o 
  -6   7   3        0.32       -5.30     12.44 o 
  -5   7   3       86.87       93.57     26.84 o 
  -4   7   3       73.79       67.44      3.76 o 
  -3   7   3       69.62       89.27      5.64 o 
  -2   7   3      193.98      222.79     12.65 o 
  -1   7   3       41.73       48.12     16.69 o 
   0   7   3        0.53       -0.87      5.81 o 
   1   7   3      186.21      184.12     27.61 o 
   2   7   3       82.99       74.27     19.82 o 
   3   7   3      135.66      127.25     18.54 o 
   4   7   3       15.39        8.77     10.65 o 
   5   7   3       29.64       25.37     22.32 o 
   6   7   3       18.93       24.72     19.50 o 
   7   7   3        0.49       -2.30      7.27 o 
  -9   8   3        1.61        7.32      6.46 o 
  -8   8   3        2.01       15.73     16.53 o 
  -7   8   3       71.98       72.31     27.56 o 
  -6   8   3       59.31       73.03     25.25 o 
  -5   8   3      380.71      314.46     43.51 o 
  -4   8   3       65.59       77.32      5.02 o 
  -3   8   3      209.25      233.03     14.47 o 
  -2   8   3       15.04       16.62      4.46 o 
  -1   8   3      134.38      160.35      9.09 o 
   0   8   3       73.61       89.25     18.64 o 
   1   8   3      363.13      354.08     35.35 o 
   2   8   3       33.46       37.68     20.76 o 
   3   8   3      231.11      199.31    113.75 o 
   4   8   3      114.60       82.08     63.96 o 
   5   8   3        0.85        1.38      6.77 o 
   6   8   3        1.30        5.06      8.73 o 
  -8   9   3        5.81        8.38      6.03 o 
  -7   9   3       16.96      -24.29     31.63 o 
  -6   9   3       20.96       17.51     17.59 o 
  -5   9   3       14.94       20.95      1.98 o 
  -4   9   3       79.16       77.08      5.21 o 
  -3   9   3       38.61       32.73      3.45 o 
  -2   9   3       35.68       34.21      4.66 o 
  -1   9   3       25.28       37.91      7.79 o 
   0   9   3      434.06      507.07     46.27 o 
   1   9   3      367.01      408.22     33.96 o 
   2   9   3        2.17        4.49      7.94 o 
   3   9   3       15.33        6.00      9.02 o 
   4   9   3       18.51       15.39     18.39 o 
   5   9   3       25.63       26.65     18.01 o 
  -8  10   3        1.15        2.44      5.26 o 
  -7  10   3       18.48       23.05     34.34 o 
  -6  10   3        6.32        4.35     21.58 o 
  -5  10   3       56.92       70.47      8.51 o 
  -4  10   3      126.98      129.05      7.50 o 
  -3  10   3       14.20       18.88      3.10 o 
  -2  10   3       88.22      109.54     10.05 o 
  -1  10   3      172.17      189.89     14.51 o 
   0  10   3        0.73        0.93      3.37 o 
   1  10   3      217.90      254.49     15.32 o 
   2  10   3       84.22      100.22     22.48 o 
   3  10   3      219.14      291.46     41.84 o 
   4  10   3       98.91       81.81     53.65 o 
  -7  11   3        9.48       17.15     34.70 o 
  -6  11   3       55.39      118.26     55.96 o 
  -5  11   3        0.11       20.76     29.77 o 
  -4  11   3        0.25       -1.41      7.93 o 
  -3  11   3       61.59       64.32     18.63 o 
  -2  11   3        0.57       -0.53      3.36 o 
  -1  11   3       38.22       53.90      7.05 o 
   0  11   3       62.42       86.23      9.04 o 
   1  11   3       27.76       17.81     14.44 o 
   2  11   3       17.46       14.19      6.96 o 
   3  11   3        3.28        2.98      4.81 o 
  -5  12   3       16.42       24.52     33.48 o 
  -4  12   3        1.01       -2.24      6.69 o 
  -3  12   3       19.37       -4.04     18.29 o 
  -2  12   3      139.39      161.43     13.78 o 
  -1  12   3       16.15       34.34      8.87 o 
   0  12   3        1.17        2.08      5.48 o 
   1  12   3        6.89       12.47      6.23 o 
   1 -13   4       97.83      125.08      9.93 o 
   2 -13   4       16.74        8.63      7.47 o 
   3 -13   4       65.01       99.20     14.99 o 
  -2 -12   4        1.42        0.44      3.25 o 
  -1 -12   4      366.66      461.20     40.43 o 
   0 -12   4       42.76       43.07     12.76 o 
   1 -12   4       20.76       16.02      5.15 o 
   2 -12   4       28.16       22.77      6.14 o 
   3 -12   4       60.32       84.48     13.45 o 
   4 -12   4      107.24      137.45     15.18 o 
   5 -12   4       53.01       62.30     25.29 o 
  -3 -11   4        0.76        1.82      3.01 o 
  -2 -11   4       83.81       92.01      8.48 o 
  -1 -11   4       22.79       17.86      5.54 o 
   0 -11   4       79.84      108.56     12.15 o 
   1 -11   4       34.24       22.24     10.35 o 
   2 -11   4        0.01       -0.20      1.99 o 
   3 -11   4       77.73       98.68     10.89 o 
   4 -11   4       54.84       44.06     10.45 o 
   5 -11   4       38.61       13.37     15.81 o 
   6 -11   4       11.80       11.85      3.49 o 
   7 -11   4       65.83       65.62      8.38 o 
  -5 -10   4        5.10        1.06      3.52 o 
  -4 -10   4        2.81        8.42     10.79 o 
  -3 -10   4       36.50       30.97      6.86 o 
  -2 -10   4       10.45        6.45      5.02 o 
  -1 -10   4      143.94      145.51     13.35 o 
   0 -10   4        4.61        4.54      3.61 o 
   1 -10   4      234.18      225.59     13.55 o 
   2 -10   4       57.24       56.72      6.53 o 
   3 -10   4        9.06       11.50      3.86 o 
   4 -10   4      132.82      155.81     13.45 o 
   5 -10   4        1.70        1.90      3.93 o 
   6 -10   4       91.04       98.67      5.44 o 
   7 -10   4       30.69       20.56      4.67 o 
  -6  -9   4      119.92      141.64     15.31 o 
  -5  -9   4       53.90       38.38     15.20 o 
  -4  -9   4       36.50       51.36      9.87 o 
  -3  -9   4       33.07       46.70      7.17 o 
  -2  -9   4       67.84       51.23      6.12 o 
  -1  -9   4      227.30      216.59     13.83 o 
   0  -9   4       33.04       42.61      4.78 o 
   1  -9   4      379.50      375.21     19.80 o 
   2  -9   4      183.34      177.78     10.00 o 
   3  -9   4      121.92       98.19      7.52 o 
   4  -9   4      184.20      190.37     11.74 o 
   5  -9   4      208.60      219.24      7.74 o 
   6  -9   4       27.12       14.82      6.95 o 
   7  -9   4       52.50       51.73      4.18 o 
   8  -9   4       31.81       19.40      3.69 o 
  -6  -8   4       65.31       49.80     20.53 o 
  -5  -8   4      101.70      102.84      9.41 o 
  -4  -8   4       43.74       58.31      8.05 o 
  -3  -8   4       60.78       63.33      6.32 o 
  -2  -8   4        9.16        3.90      3.52 o 
  -1  -8   4       79.66       70.16      6.43 o 
   0  -8   4       56.59       52.13      5.66 o 
   1  -8   4      356.28      320.65     15.79 o 
   2  -8   4      111.42      111.26      6.25 o 
   3  -8   4      620.73      623.37     19.63 o 
   4  -8   4       32.13       30.12      6.87 o 
   5  -8   4       37.54       38.51      4.00 o 
   6  -8   4        0.26       -0.23      1.42 o 
   7  -8   4        0.34       -0.80      2.15 o 
   8  -8   4       22.09       12.62     11.31 o 
   9  -8   4        9.55       12.56     10.61 o 
  -7  -7   4        0.55        1.79      3.22 o 
  -6  -7   4       28.17       24.57      8.17 o 
  -5  -7   4        0.22        0.64      2.67 o 
  -4  -7   4      112.38      128.51      9.64 o 
  -3  -7   4       11.09        6.50      3.50 o 
  -2  -7   4       49.94       51.12      5.22 o 
  -1  -7   4       13.43       10.59      3.37 o 
   0  -7   4       26.65       28.51      5.33 o 
   1  -7   4      146.46      132.91      6.53 o 
   2  -7   4      240.84      226.79      8.86 o 
   3  -7   4       68.91       70.33      5.33 o 
   4  -7   4      741.19      721.87     18.45 o 
   5  -7   4        2.72        1.66      1.61 o 
   6  -7   4      191.02      183.13      9.27 o 
   7  -7   4       24.88       20.95      3.14 o 
   8  -7   4       39.15       32.16      5.10 o 
   9  -7   4       20.19       15.07     10.59 o 
  -8  -6   4       52.23       62.92     21.85 o 
  -7  -6   4        5.45        2.58      5.04 o 
  -6  -6   4        0.01        1.18      2.97 o 
  -5  -6   4        4.15        5.67      4.17 o 
  -4  -6   4       37.75       40.31      5.43 o 
  -3  -6   4      235.02      223.43     12.12 o 
  -2  -6   4      182.48      184.46      9.85 o 
  -1  -6   4       41.50       35.11      3.75 o 
   0  -6   4        2.39        2.04      1.70 o 
   1  -6   4      135.81      133.61      5.24 o 
   2  -6   4       78.38       78.78      4.18 o 
   3  -6   4       47.07       42.58      3.96 o 
   4  -6   4        4.26        4.19      2.38 o 
   5  -6   4      565.52      524.01     19.09 o 
   6  -6   4      211.98      208.51      8.70 o 
   7  -6   4       49.51       49.04      4.66 o 
   8  -6   4       79.91       92.96      6.56 o 
   9  -6   4       28.72       22.00     11.41 o 
  -8  -5   4        7.65        5.58      5.50 o 
  -7  -5   4       44.02       41.33     13.92 o 
  -6  -5   4        2.44        1.64      2.43 o 
  -5  -5   4      762.60      835.88     30.43 o 
  -4  -5   4      387.21      368.37     14.10 o 
  -3  -5   4        6.88        9.18      4.30 o 
  -2  -5   4       59.98       61.02      4.83 o 
  -1  -5   4       26.26       25.52      2.71 o 
   0  -5   4      219.35      218.23      6.74 o 
   1  -5   4      963.89      935.59     17.32 o 
   2  -5   4      188.10      189.73      6.19 o 
   3  -5   4       36.09       25.74      2.70 o 
   4  -5   4       50.10       47.85      3.70 o 
   5  -5   4      176.25      175.90      8.79 o 
   6  -5   4      204.40      209.13      8.94 o 
   7  -5   4     1312.69     1344.82     46.71 o 
   8  -5   4       84.30       87.07     22.96 o 
   9  -5   4       37.14       39.42     24.95 o 
  -9  -4   4       66.82       89.04     10.85 o 
  -8  -4   4      151.71      187.65     10.55 o 
  -7  -4   4        8.33       11.36      3.89 o 
  -6  -4   4      111.48      112.72      7.31 o 
  -5  -4   4      601.64      583.05     23.15 o 
  -4  -4   4     1148.50     1229.29     39.88 o 
  -3  -4   4        2.93        1.71      2.49 o 
  -2  -4   4      360.03      365.70     11.99 o 
  -1  -4   4      126.44      113.23      4.29 o 
   0  -4   4     4809.51     4867.19     91.95 o 
   1  -4   4     1425.98     1458.95     23.59 o 
   2  -4   4     1884.27     1949.85     31.37 o 
   3  -4   4       29.40       30.51      2.80 o 
   4  -4   4       48.60       40.01     11.08 o 
   5  -4   4      209.42      212.53      9.28 o 
   6  -4   4      388.49      398.87     15.18 o 
   7  -4   4      182.47      181.00     13.22 o 
   8  -4   4      120.25      130.15     15.91 o 
   9  -4   4       27.80       39.05     12.48 o 
  -9  -3   4        0.42        0.03      1.88 o 
  -8  -3   4       42.61       45.92     13.34 o 
  -7  -3   4        2.75        0.57      2.02 o 
  -6  -3   4        8.63        6.24      4.49 o 
  -5  -3   4        8.22        9.76      2.66 o 
  -4  -3   4       97.90      112.12      7.49 o 
  -3  -3   4      315.90      318.66      9.29 o 
  -2  -3   4      794.81      819.92     29.23 o 
  -1  -3   4      331.56      326.02      6.49 o 
   0  -3   4       13.60       11.98      1.34 o 
   1  -3   4      750.12      786.09     19.79 o 
   2  -3   4      555.67      563.36     12.09 o 
   3  -3   4       58.52       55.46      4.76 o 
   4  -3   4      494.61      503.19     18.71 o 
   5  -3   4       22.80       30.43      9.69 o 
   6  -3   4        3.32        1.83      4.07 o 
   7  -3   4        0.07        1.83      7.54 o 
   8  -3   4       30.34       36.06     11.29 o 
   9  -3   4        2.38       14.80     17.19 o 
  10  -3   4       27.53       31.39     16.03 o 
  -9  -2   4        2.84        4.43      2.97 o 
  -8  -2   4       77.44       77.51      6.27 o 
  -7  -2   4       94.07       89.02      5.65 o 
  -6  -2   4       92.83       92.33      6.85 o 
  -5  -2   4       76.70       80.03      4.61 o 
  -4  -2   4      281.52      274.87      7.43 o 
  -3  -2   4     2310.85     2450.50     59.13 o 
  -2  -2   4      927.97      914.28     16.03 o 
  -1  -2   4     1304.77     1312.64     28.71 o 
   0  -2   4      206.37      169.73      4.26 o 
   1  -2   4       21.81       15.71      4.99 o 
   2  -2   4      296.58      273.96      7.10 o 
   3  -2   4        6.36        3.12      1.78 o 
   4  -2   4      454.92      442.17     16.77 o 
   5  -2   4       18.09       18.10      3.46 o 
   6  -2   4      139.15      138.90     11.13 o 
   7  -2   4       16.62       21.83      7.24 o 
   8  -2   4      107.55      131.18     10.84 o 
   9  -2   4       25.18       29.75     23.69 o 
  -9  -1   4      186.41      188.29     18.75 o 
  -8  -1   4      275.89      295.12     11.69 o 
  -7  -1   4       61.68       69.61      6.51 o 
  -6  -1   4        0.55       -0.79      1.48 o 
  -5  -1   4        7.80        8.95      2.47 o 
  -4  -1   4       37.34       36.61      2.42 o 
  -3  -1   4      297.94      246.73      6.42 o 
  -2  -1   4      192.61      183.16      4.24 o 
  -1  -1   4     3927.97     3654.59     70.95 o 
   0  -1   4      571.76      578.22     20.98 o 
   1  -1   4     3666.22     3496.28     81.03 o 
   2  -1   4      181.41      186.08      6.05 o 
   3  -1   4       69.12       60.69      4.37 o 
   4  -1   4       43.42       58.00      4.86 o 
   5  -1   4      364.21      345.13     14.21 o 
   6  -1   4       76.68       74.74      7.52 o 
   7  -1   4      122.04      144.41     16.60 o 
   8  -1   4       21.47       23.13      6.46 o 
   9  -1   4       26.35       13.71     18.69 o 
 -10   0   4       40.05       53.57     18.19 o 
  -9   0   4       56.91       56.35     10.15 o 
  -8   0   4      383.68      347.32     16.97 o 
  -7   0   4      374.65      373.02     11.27 o 
  -6   0   4      268.68      241.45     11.37 o 
  -5   0   4       99.54      101.43      3.80 o 
  -4   0   4        1.83        1.33      1.33 o 
  -3   0   4     1767.12     1930.53     45.16 o 
  -2   0   4      601.25      515.63     26.66 o 
  -1   0   4       77.58       74.77      3.27 o 
   0   0   4     5777.08     6083.72    555.76 o 
   1   0   4     6472.26     6733.36    202.60 o 
   2   0   4      733.26      754.98     47.80 o 
   3   0   4     1796.80     1894.73     56.13 o 
   4   0   4      330.34      329.01     17.14 o 
   5   0   4      430.86      455.57     28.04 o 
   6   0   4      361.27      402.05     24.46 o 
   7   0   4        8.78        7.71      7.80 o 
   8   0   4      192.09      207.35     37.51 o 
   9   0   4       66.67       80.88     11.88 o 
 -10   1   4       59.86       56.88     26.84 o 
  -9   1   4       13.95        5.59      8.91 o 
  -8   1   4      147.80      136.41      6.97 o 
  -7   1   4        2.83        4.06      1.93 o 
  -6   1   4      271.82      286.17      7.15 o 
  -5   1   4      118.37      126.05      7.56 o 
  -4   1   4      161.24      150.90      3.98 o 
  -3   1   4      180.64      206.44     14.36 o 
  -2   1   4     1236.46     1228.10     63.26 o 
  -1   1   4      124.17       99.82     12.36 o 
   0   1   4      346.85      358.33     29.50 o 
   1   1   4      741.34      757.34     42.52 o 
   2   1   4       11.87       10.78      4.96 o 
   3   1   4       82.53       71.52      7.14 o 
   4   1   4      180.98      198.82     12.48 o 
   5   1   4       11.74       11.27      8.90 o 
   6   1   4       27.70       28.38      9.78 o 
   7   1   4        1.29        2.61      5.89 o 
   8   1   4       11.11       13.56     10.57 o 
   9   1   4       46.64       71.81     12.69 o 
 -10   2   4        7.96        7.22      8.85 o 
  -9   2   4       20.51       21.38      9.57 o 
  -8   2   4        4.46        3.29      2.83 o 
  -7   2   4       28.58       27.76      1.41 o 
  -6   2   4       27.01       23.64      1.50 o 
  -5   2   4       82.00       49.95     21.06 o 
  -4   2   4      616.52      745.93     55.68 o 
  -3   2   4      460.56      460.28     37.41 o 
  -2   2   4      316.85      355.85     22.78 o 
  -1   2   4      448.51      380.37     29.28 o 
   0   2   4       19.98       16.70      7.80 o 
   1   2   4      248.65      240.65     22.95 o 
   2   2   4      366.71      327.87     17.24 o 
   3   2   4      503.25      511.05     23.25 o 
   4   2   4        0.16        4.31      4.69 o 
   5   2   4      284.73      270.20     27.95 o 
   6   2   4      796.05      939.67     92.41 o 
   7   2   4       37.00       40.31     11.67 o 
   8   2   4      246.48      290.05     22.32 o 
   9   2   4       14.42       16.08      9.29 o 
 -10   3   4       79.28       85.39     52.69 o 
  -9   3   4        1.67        5.18      6.28 o 
  -8   3   4       46.72       53.11      9.76 o 
  -7   3   4        0.49       -2.47      3.89 o 
  -6   3   4      119.15      113.48     15.52 o 
  -5   3   4       25.97       16.32      4.95 o 
  -4   3   4      840.75      947.44     70.00 o 
  -3   3   4        0.03        4.55     13.52 o 
  -2   3   4      168.29      158.79     13.87 o 
  -1   3   4       34.30       32.44      7.67 o 
   0   3   4      146.66      147.99     16.07 o 
   1   3   4        9.24        6.95      6.21 o 
   2   3   4       74.93       76.27     11.97 o 
   3   3   4      463.75      426.59     29.20 o 
   4   3   4      566.66      645.98     33.54 o 
   5   3   4       44.78       43.27     10.42 o 
   6   3   4        0.78        2.46      4.89 o 
   7   3   4        1.45       -0.29      5.58 o 
   8   3   4      240.56      299.61     29.44 o 
 -10   4   4        1.84        5.63      7.67 o 
  -9   4   4       13.06        5.01      6.02 o 
  -8   4   4        1.83        0.79      4.17 o 
  -7   4   4      121.25      119.87     11.93 o 
  -6   4   4     1618.28     1781.36    165.94 o 
  -5   4   4      673.09      790.21     73.71 o 
  -4   4   4      160.95      162.85     46.67 o 
  -3   4   4      278.03      317.71     27.21 o 
  -2   4   4     1988.23     1916.59     67.82 o 
  -1   4   4     1561.20     1740.70     63.29 o 
   0   4   4        6.91       -2.19      5.95 o 
   1   4   4      342.91      403.77     38.95 o 
   2   4   4       28.37       47.23     10.17 o 
   3   4   4       91.03       94.74     14.34 o 
   4   4   4       27.99       31.19      9.66 o 
   5   4   4      810.42     1000.64     54.73 o 
   6   4   4      228.24      262.61     29.73 o 
   7   4   4        4.46        5.74      7.30 o 
   8   4   4        1.09        5.22      6.96 o 
 -10   5   4        0.05       -4.08     10.45 o 
  -9   5   4       44.83       42.17     27.74 o 
  -8   5   4       13.05       12.35      8.95 o 
  -7   5   4        0.89       -2.49      4.14 o 
  -6   5   4      653.66      762.97     74.55 o 
  -5   5   4      445.39      419.43     51.33 o 
  -4   5   4        0.19        1.91      9.81 o 
  -3   5   4        0.03        3.07      3.24 o 
  -2   5   4      599.09      630.59     52.09 o 
  -1   5   4        2.10        6.17      6.33 o 
   0   5   4      333.89      323.08     24.44 o 
   1   5   4       39.69       45.44     14.42 o 
   2   5   4       12.06       19.81      9.36 o 
   3   5   4       43.43       58.17     13.26 o 
   4   5   4      408.37      435.70     37.27 o 
   5   5   4        4.86        4.06      6.32 o 
   6   5   4       87.02       94.01     15.14 o 
   7   5   4        5.24        9.06      9.23 o 
   8   5   4       18.02       36.48     21.87 o 
  -9   6   4        1.55        9.36      6.91 o 
  -8   6   4       57.90       24.83     20.22 o 
  -7   6   4       42.43       61.48      9.41 o 
  -6   6   4      256.05      227.39     39.89 o 
  -5   6   4      191.95      201.18     38.85 o 
  -4   6   4      290.29      259.27      5.53 o 
  -3   6   4        4.41        6.29      2.08 o 
  -2   6   4       64.62       87.19     16.19 o 
  -1   6   4      190.53      195.51     21.69 o 
   0   6   4        7.74        7.78      8.64 o 
   1   6   4      621.74      702.53     43.58 o 
   2   6   4       50.38       34.72     13.82 o 
   3   6   4      148.31      188.25     25.37 o 
   4   6   4       96.74      103.25     17.93 o 
   5   6   4       10.28        7.49     10.35 o 
   6   6   4        8.14       -0.85      5.16 o 
   7   6   4        6.69       12.80     10.98 o 
  -9   7   4       42.70       39.22     23.19 o 
  -8   7   4      165.37      188.82     16.27 o 
  -7   7   4        0.56        1.08     17.55 o 
  -6   7   4      218.25      279.60     44.59 o 
  -5   7   4       65.27       46.83     21.02 o 
  -4   7   4       80.04       76.00      3.68 o 
  -3   7   4        7.44        7.06      1.72 o 
  -2   7   4        6.11        2.50      2.55 o 
  -1   7   4        3.63       17.16     12.87 o 
   0   7   4      120.95      142.78     26.10 o 
   1   7   4       21.80       13.71     18.05 o 
   2   7   4      144.04      163.27     21.62 o 
   3   7   4       64.36       58.99     13.75 o 
   4   7   4        2.08        4.10      8.30 o 
   5   7   4       71.93       26.19     28.42 o 
   6   7   4       43.01       -0.03      5.23 o 
  -9   8   4       35.09       34.82     16.53 o 
  -8   8   4        1.18       16.71     19.48 o 
  -7   8   4       28.40       23.33     31.95 o 
  -6   8   4      126.13      113.11     50.57 o 
  -5   8   4       31.79       50.22      1.83 o 
  -4   8   4       25.19       24.66      3.11 o 
  -3   8   4       35.18       44.26      5.26 o 
  -2   8   4      260.27      325.40     14.98 o 
  -1   8   4      391.35      399.85     34.29 o 
   0   8   4     1104.40     1286.53     78.93 o 
   1   8   4        2.15        1.01      6.22 o 
   2   8   4        4.91        1.72      6.61 o 
   3   8   4        5.64        5.99      8.20 o 
   4   8   4        0.09        0.91      5.91 o 
   5   8   4        9.72        3.62     12.90 o 
   6   8   4       44.99       29.91     26.78 o 
  -8   9   4        1.08        0.48      4.50 o 
  -7   9   4      109.90      130.66     59.27 o 
  -6   9   4       69.85       80.89     46.75 o 
  -5   9   4      121.65       24.49     49.16 o 
  -4   9   4      204.25      209.68      8.72 o 
  -3   9   4        0.02        0.04      1.27 o 
  -2   9   4       36.77       33.59      4.37 o 
  -1   9   4      497.05      584.99     21.90 o 
   0   9   4      909.42     1032.59    102.03 o 
   1   9   4       39.63       58.26     18.59 o 
   2   9   4        3.26        8.40     16.14 o 
   3   9   4        7.47        8.86     11.67 o 
   4   9   4       47.62       46.27     32.93 o 
   5   9   4       11.84        6.44     13.93 o 
  -7  10   4       35.60       69.24     30.59 o 
  -6  10   4       55.43       98.84     50.85 o 
  -5  10   4       19.05       17.35      8.01 o 
  -4  10   4       43.16       56.81      5.78 o 
  -3  10   4      156.74      203.46     11.62 o 
  -2  10   4        0.00        0.63      3.27 o 
  -1  10   4       64.66       80.98     11.04 o 
   0  10   4       13.74       19.07      5.34 o 
   1  10   4       75.17       84.52     26.76 o 
   2  10   4       17.77       11.42     10.88 o 
   3  10   4      108.29       92.44     61.50 o 
   4  10   4        7.25        6.07     17.36 o 
  -7  11   4        9.05      -12.84     19.94 o 
  -6  11   4        4.62        3.07     22.81 o 
  -5  11   4        5.17        3.45      2.48 o 
  -4  11   4       19.95       18.00      4.61 o 
  -3  11   4       25.19       28.85      9.33 o 
  -2  11   4      163.89      220.04     11.59 o 
  -1  11   4        7.83       10.26      4.15 o 
   0  11   4       40.76       50.96     12.17 o 
   1  11   4       11.14       18.56      6.33 o 
   2  11   4        6.87        6.87      5.25 o 
   3  11   4       49.26       73.33     29.77 o 
  -5  12   4       15.47       11.11     24.71 o 
  -4  12   4       83.57       85.02     54.36 o 
  -3  12   4       65.99      100.67     26.42 o 
  -2  12   4        4.21        7.01      3.57 o 
  -1  12   4       15.67       21.12      5.53 o 
   0  12   4        0.01        5.63      4.49 o 
   1  12   4        5.45       12.00      8.51 o 
  -2 -12   5      177.04      200.23     33.54 o 
  -1 -12   5        0.16       -0.74      2.77 o 
   0 -12   5       37.09       32.33      9.56 o 
   1 -12   5       15.37        9.66      5.18 o 
   2 -12   5        2.00        0.67      2.66 o 
   3 -12   5       63.91       37.17     14.90 o 
   4 -12   5       65.00       67.09     10.81 o 
  -3 -11   5       27.70       31.69      7.08 o 
  -2 -11   5        8.25        9.35      4.23 o 
  -1 -11   5      127.23      143.90     12.44 o 
   0 -11   5       24.72       24.06      9.84 o 
   1 -11   5      108.29      135.32     11.83 o 
   2 -11   5       32.76       28.81      7.18 o 
   3 -11   5        3.00        0.14      2.35 o 
   4 -11   5       33.54       32.92      4.82 o 
   5 -11   5       32.85       37.22      3.84 o 
   6 -11   5       77.52       62.99     11.30 o 
  -4 -10   5       20.35       18.02      7.53 o 
  -3 -10   5      116.66      121.33     16.44 o 
  -2 -10   5       65.32       65.45      8.80 o 
  -1 -10   5       22.31       19.33      6.07 o 
   0 -10   5       21.56       14.02      4.53 o 
   1 -10   5      230.95      222.56     21.42 o 
   2 -10   5        7.21       11.10      5.22 o 
   3 -10   5      237.17      237.86     10.42 o 
   4 -10   5        0.99        1.81      2.16 o 
   5 -10   5       45.35       38.73      4.52 o 
   6 -10   5        5.56        6.24      2.81 o 
   7 -10   5       10.40        7.87      2.56 o 
  -5  -9   5       40.21       30.68     16.85 o 
  -4  -9   5       25.18       33.53      6.78 o 
  -3  -9   5       10.58        6.45      3.34 o 
  -2  -9   5       23.49        9.70      4.29 o 
  -1  -9   5       98.49       83.39      8.46 o 
   0  -9   5       92.44       78.54      7.37 o 
   1  -9   5      766.64      726.75     31.50 o 
   2  -9   5      245.88      248.39     13.60 o 
   3  -9   5      414.29      412.05     13.82 o 
   4  -9   5       49.90       46.70      5.45 o 
   5  -9   5      140.68      150.71      8.93 o 
   6  -9   5        3.73        5.42      2.09 o 
   7  -9   5       18.11       13.70      4.45 o 
   8  -9   5        6.90        7.17      3.05 o 
  -6  -8   5      285.47      319.16     25.84 o 
  -5  -8   5      489.61      578.88     39.47 o 
  -4  -8   5      369.28      373.83     28.82 o 
  -3  -8   5      397.14      401.62     33.76 o 
  -2  -8   5        1.56        1.58      2.49 o 
  -1  -8   5      129.19      114.54      6.58 o 
   0  -8   5        2.12        0.11      1.66 o 
   1  -8   5      152.92      151.74      7.04 o 
   2  -8   5        7.69        5.35      2.22 o 
   3  -8   5      279.53      272.05     10.26 o 
   4  -8   5      139.12      143.52      6.25 o 
   5  -8   5        0.04        0.94      1.87 o 
   6  -8   5        6.64        3.45      2.14 o 
   7  -8   5       18.29       18.02      3.08 o 
   8  -8   5        0.69       -1.33      2.87 o 
  -7  -7   5       55.62       54.12     16.10 o 
  -6  -7   5      251.98      270.32     13.62 o 
  -5  -7   5       65.21       69.06      7.79 o 
  -4  -7   5       62.93       66.41      7.08 o 
  -3  -7   5      130.40      118.37      8.65 o 
  -2  -7   5       20.37       17.55      5.15 o 
  -1  -7   5       83.07       66.03      4.91 o 
   0  -7   5       95.70       81.26      5.53 o 
   1  -7   5        4.56        5.50      1.85 o 
   2  -7   5      280.93      256.50      8.32 o 
   3  -7   5      395.58      367.27     15.42 o 
   4  -7   5       80.82       76.73      5.49 o 
   5  -7   5      164.70      157.29      8.63 o 
   6  -7   5        0.02       -1.74      1.74 o 
   7  -7   5        0.37       -1.69      2.13 o 
   8  -7   5       23.45       10.67      5.10 o 
   9  -7   5        4.99        6.35      5.38 o 
  -7  -6   5       24.72       17.06      8.47 o 
  -6  -6   5      174.37      204.49     15.37 o 
  -5  -6   5        3.71        5.28      2.96 o 
  -4  -6   5       21.07       27.21      4.18 o 
  -3  -6   5       45.90       50.65      5.88 o 
  -2  -6   5       65.58       65.42      5.85 o 
  -1  -6   5       21.17       14.72      2.71 o 
   0  -6   5       35.78       31.79      2.66 o 
   1  -6   5      477.17      447.29     14.84 o 
   2  -6   5       75.71       74.13      4.48 o 
   3  -6   5      113.46      119.06      3.97 o 
   4  -6   5       11.54       11.19      2.56 o 
   5  -6   5      124.53      116.36      6.79 o 
   6  -6   5      490.56      502.28     15.71 o 
   7  -6   5      102.79      103.62      5.95 o 
   8  -6   5       25.00       16.81      4.42 o 
   9  -6   5       41.88       40.14     22.97 o 
  -8  -5   5       84.85      110.23     10.89 o 
  -7  -5   5       16.33       14.64      6.68 o 
  -6  -5   5       16.67       15.54      4.00 o 
  -5  -5   5       79.37       80.46      9.38 o 
  -4  -5   5      620.40      623.04     18.48 o 
  -3  -5   5      310.09      285.84     12.51 o 
  -2  -5   5       86.30       84.86      5.95 o 
  -1  -5   5       94.79       91.17      3.82 o 
   0  -5   5      638.78      656.40     15.19 o 
   1  -5   5       13.56       12.77      1.46 o 
   2  -5   5      201.33      192.78      4.50 o 
   3  -5   5      492.13      553.88     12.12 o 
   4  -5   5       57.66       59.72      3.63 o 
   5  -5   5        4.29        2.52      2.05 o 
   6  -5   5       50.14       49.59      4.13 o 
   7  -5   5      351.83      379.28     16.59 o 
   8  -5   5       12.54       10.92      3.75 o 
   9  -5   5       20.55       19.70      9.73 o 
  -8  -4   5       86.51      113.44      9.65 o 
  -7  -4   5       73.81       88.96      6.86 o 
  -6  -4   5      107.14       98.96      7.10 o 
  -5  -4   5        0.18        0.39      2.79 o 
  -4  -4   5      257.51      261.05     10.12 o 
  -3  -4   5       46.13       42.07      3.66 o 
  -2  -4   5      350.60      328.68     20.38 o 
  -1  -4   5        1.05        2.06      1.09 o 
   0  -4   5     1061.17     1102.13     17.21 o 
   1  -4   5     1247.51     1288.57     33.29 o 
   2  -4   5      154.48      171.46      7.13 o 
   3  -4   5     1812.72     1998.83     42.19 o 
   4  -4   5      651.68      651.41     16.55 o 
   5  -4   5       96.71       93.04      8.64 o 
   6  -4   5       98.95       97.94      6.18 o 
   7  -4   5       47.23       43.68      5.28 o 
   8  -4   5       25.64       19.58      3.97 o 
   9  -4   5       50.97       60.86     15.44 o 
  -9  -3   5       14.92       16.59      6.39 o 
  -8  -3   5        0.45        0.93      1.93 o 
  -7  -3   5       86.54       94.68      6.06 o 
  -6  -3   5      114.44      117.65      6.79 o 
  -5  -3   5       40.21       46.83      5.36 o 
  -4  -3   5      275.74      287.21     10.03 o 
  -3  -3   5      111.04      110.06      4.86 o 
  -2  -3   5      304.51      318.40      8.46 o 
  -1  -3   5      890.04      885.74     19.80 o 
   0  -3   5      221.49      230.23      5.24 o 
   1  -3   5      230.26      219.45     14.40 o 
   2  -3   5     1593.79     1558.31     47.49 o 
   3  -3   5      131.47      133.15      7.24 o 
   4  -3   5      136.93      138.20      9.21 o 
   5  -3   5      101.13      106.37     10.41 o 
   6  -3   5      729.73      773.26     38.89 o 
   7  -3   5        8.77        8.97     11.01 o 
   8  -3   5       52.27       65.97     14.28 o 
   9  -3   5        1.57        3.27     13.28 o 
  -9  -2   5       10.50       10.61      5.18 o 
  -8  -2   5       37.08       39.45      4.91 o 
  -7  -2   5        0.49        0.92      1.96 o 
  -6  -2   5      135.99      136.13      8.02 o 
  -5  -2   5       69.60       73.39      4.06 o 
  -4  -2   5      611.20      668.01     17.03 o 
  -3  -2   5      151.86      169.34      4.85 o 
  -2  -2   5     3044.14     3344.98     96.44 o 
  -1  -2   5        3.26        6.48      1.41 o 
   0  -2   5     1281.13     1222.51     50.56 o 
   1  -2   5        3.40        2.53      1.08 o 
   2  -2   5       61.18       77.35      3.66 o 
   3  -2   5      343.98      344.81     12.24 o 
   4  -2   5       12.11       12.98      2.80 o 
   5  -2   5      336.94      355.23     15.33 o 
   6  -2   5       14.76       17.72      4.10 o 
   7  -2   5       78.69      104.62     13.05 o 
   8  -2   5       12.17       14.98      5.28 o 
   9  -2   5       18.02       28.36     16.23 o 
  -9  -1   5       87.11       91.70      8.69 o 
  -8  -1   5      310.84      322.21     16.70 o 
  -7  -1   5      211.40      200.49     10.36 o 
  -6  -1   5        0.29        0.03      1.27 o 
  -5  -1   5       44.86       51.93      4.68 o 
  -4  -1   5        3.62        2.93      2.21 o 
  -3  -1   5      595.78      567.61     13.54 o 
  -2  -1   5      529.51      462.46      7.98 o 
  -1  -1   5     3840.95     3932.62     85.00 o 
   0  -1   5      531.59      452.67     18.00 o 
   1  -1   5      586.80      572.38     17.33 o 
   2  -1   5      284.35      287.04     10.57 o 
   3  -1   5       45.69       44.46      3.95 o 
   4  -1   5      377.33      349.38     16.05 o 
   5  -1   5       50.94       64.87     10.21 o 
   6  -1   5      276.83      283.81     24.31 o 
   7  -1   5       48.92       55.38      8.22 o 
   8  -1   5      265.24      284.16     49.06 o 
   9  -1   5      105.90      136.24     33.90 o 
 -10   0   5      121.72      139.44     26.36 o 
  -9   0   5       67.97       74.20     20.94 o 
  -8   0   5      517.98      548.83     25.43 o 
  -7   0   5       84.17       95.97      7.02 o 
  -6   0   5       57.61       79.93      5.17 o 
  -5   0   5        2.02        2.28      1.69 o 
  -4   0   5       89.49       95.61      3.27 o 
  -3   0   5      685.52      821.67     14.67 o 
  -2   0   5     1062.45     1124.54     19.96 o 
  -1   0   5     1110.44      966.72     97.38 o 
   0   0   5     3982.01     4307.06    160.02 o 
   1   0   5      239.10      197.90     11.24 o 
   2   0   5      565.18      586.96     26.40 o 
   3   0   5      336.37      309.22     12.85 o 
   4   0   5       92.10       79.12      7.51 o 
   5   0   5        3.16        6.29      4.54 o 
   6   0   5      124.03      135.65     11.81 o 
   7   0   5      159.97      174.06     13.43 o 
   8   0   5        8.52       18.04      7.08 o 
   9   0   5       18.81       10.26     11.03 o 
 -10   1   5      108.64      119.54     21.50 o 
  -9   1   5       24.47       27.40     10.89 o 
  -8   1   5       27.39       31.17      2.37 o 
  -7   1   5      150.27      135.32     11.25 o 
  -6   1   5       25.95       33.61      2.76 o 
  -5   1   5      238.47      205.56      4.70 o 
  -4   1   5       70.39       76.42      3.50 o 
  -3   1   5      360.19      360.40      9.14 o 
  -2   1   5      523.99      449.56      9.88 o 
  -1   1   5     1015.49     1050.39     56.20 o 
   0   1   5        2.50        1.57      3.82 o 
   1   1   5      134.67      113.44     14.52 o 
   2   1   5      362.19      304.13     14.89 o 
   3   1   5      543.09      508.78     25.34 o 
   4   1   5       93.37      112.21     13.82 o 
   5   1   5      415.96      404.06     23.58 o 
   6   1   5       43.69       41.38      8.42 o 
   7   1   5       32.16       30.59      8.89 o 
   8   1   5        6.15       14.97      6.94 o 
   9   1   5        7.23        9.99      7.83 o 
 -10   2   5       13.13       12.47      9.55 o 
  -9   2   5       50.08       61.50     21.66 o 
  -8   2   5      262.58      226.13     30.53 o 
  -7   2   5       59.64       44.95      1.66 o 
  -6   2   5       19.32       18.39      3.36 o 
  -5   2   5      150.18      128.83     17.75 o 
  -4   2   5      583.71      595.93     48.10 o 
  -3   2   5       26.39       30.47      5.72 o 
  -2   2   5     1209.73     1219.80     73.93 o 
  -1   2   5        0.79        6.81      4.58 o 
   0   2   5      877.46      883.57     48.76 o 
   1   2   5      357.74      305.73     20.13 o 
   2   2   5     1368.28     1529.01     53.31 o 
   3   2   5      178.37      156.21     12.57 o 
   4   2   5       61.82       59.10     13.34 o 
   5   2   5       60.45       54.48     10.71 o 
   6   2   5       36.34       32.68     11.73 o 
   7   2   5        0.00        3.95      7.50 o 
   8   2   5      138.29      165.58     23.48 o 
   9   2   5        9.71       15.94     12.43 o 
 -10   3   5        8.85        8.76     11.84 o 
  -9   3   5       34.83       27.44     23.19 o 
  -8   3   5       90.16       90.84     17.34 o 
  -7   3   5       23.57       25.85     11.09 o 
  -6   3   5       11.79       17.59      5.75 o 
  -5   3   5       34.41       76.90     45.27 o 
  -4   3   5       20.15       32.23     28.08 o 
  -3   3   5      129.75       82.64     55.66 o 
  -2   3   5      467.54      468.12     29.72 o 
  -1   3   5       94.99       66.71     10.49 o 
   0   3   5      140.44      117.88     12.99 o 
   1   3   5       88.05       96.71     13.99 o 
   2   3   5       31.58       32.07      9.56 o 
   3   3   5      117.35      109.98     14.14 o 
   4   3   5      364.22      348.65     23.09 o 
   5   3   5      362.79      397.50     33.45 o 
   6   3   5       87.71      106.19     14.21 o 
   7   3   5      104.90      140.14     21.08 o 
   8   3   5      245.77      302.30     26.57 o 
 -10   4   5       64.09       70.76     45.29 o 
  -9   4   5       45.29       40.53     26.28 o 
  -8   4   5        0.08        4.22      5.14 o 
  -7   4   5        0.86       -1.02      9.45 o 
  -6   4   5      719.88      803.34     57.65 o 
  -5   4   5      831.84      880.67     78.49 o 
  -4   4   5        1.42        8.58     12.64 o 
  -3   4   5      163.81      150.34     20.49 o 
  -2   4   5      322.37      289.09     21.03 o 
  -1   4   5      982.43     1152.32     56.49 o 
   0   4   5        5.48       -1.77      4.96 o 
   1   4   5     1145.98     1273.06     63.41 o 
   2   4   5      153.65      155.67     17.07 o 
   3   4   5        1.35        9.22      7.41 o 
   4   4   5       47.15       56.02     16.55 o 
   5   4   5      173.20      198.79     19.28 o 
   6   4   5      169.87      222.36     21.02 o 
   7   4   5       16.88       12.77     14.33 o 
   8   4   5       22.24       32.94     19.74 o 
  -9   5   5       56.18       69.37     41.10 o 
  -8   5   5        2.99        3.25      5.06 o 
  -7   5   5        0.97       -0.06      5.63 o 
  -6   5   5       13.10        3.71     12.28 o 
  -5   5   5       50.19       46.94     22.97 o 
  -4   5   5      164.59      159.30     53.77 o 
  -3   5   5       10.22        7.00      7.62 o 
  -2   5   5      150.97      120.37     21.15 o 
  -1   5   5     1392.60     1525.58     65.46 o 
   0   5   5       48.69       58.48     13.82 o 
   1   5   5      932.55     1128.35     68.36 o 
   2   5   5      493.40      526.92     38.91 o 
   3   5   5      416.62      446.20     50.21 o 
   4   5   5       11.46       14.69      9.90 o 
   5   5   5       70.68       30.37     33.26 o 
   6   5   5       31.55        6.17     12.74 o 
   7   5   5       18.95       32.22     11.81 o 
  -9   6   5       83.38       71.21     49.72 o 
  -8   6   5       16.13        6.22      5.68 o 
  -7   6   5       94.92      102.45     11.91 o 
  -6   6   5       13.86       10.25     25.53 o 
  -5   6   5      119.97      123.21     55.00 o 
  -4   6   5       15.25       15.50     13.00 o 
  -3   6   5      159.78      147.85      5.99 o 
  -2   6   5       95.16      118.87     18.86 o 
  -1   6   5      266.17      291.03     27.27 o 
   0   6   5      448.00      490.04     58.39 o 
   1   6   5       41.95       45.06     17.03 o 
   2   6   5      171.13      178.66     21.16 o 
   3   6   5        0.78        0.79      6.45 o 
   4   6   5      217.32      245.72     23.37 o 
   5   6   5       10.95       -0.42      8.27 o 
   6   6   5       18.37        0.74      5.21 o 
   7   6   5        0.89       -3.28      7.88 o 
  -9   7   5        1.52       -1.77      5.27 o 
  -8   7   5       16.61        9.01      9.46 o 
  -7   7   5        0.02        2.43     12.68 o 
  -6   7   5      105.57       71.55     44.15 o 
  -5   7   5        7.10        1.32     17.03 o 
  -4   7   5      381.25      360.42     19.68 o 
  -3   7   5        2.03        0.76      2.06 o 
  -2   7   5       96.71       96.61     18.53 o 
  -1   7   5        9.50        8.52     11.57 o 
   0   7   5        6.89       13.27     18.50 o 
   1   7   5       74.87       71.42     17.20 o 
   2   7   5        3.51        1.84      6.24 o 
   3   7   5      140.96      151.26     28.18 o 
   4   7   5       31.73       -1.41      6.03 o 
   5   7   5       19.06        1.53      6.45 o 
   6   7   5       93.94        0.71      8.67 o 
  -9   8   5      118.35      168.78     25.81 o 
  -8   8   5       41.51       51.18     10.49 o 
  -7   8   5       32.98       65.77     27.24 o 
  -6   8   5       25.10       34.02     37.65 o 
  -5   8   5       20.58       27.44     32.39 o 
  -4   8   5      105.16      109.21      9.48 o 
  -3   8   5      128.71      140.01     12.97 o 
  -2   8   5        2.96        1.16      4.18 o 
  -1   8   5        2.98        2.64      7.58 o 
   0   8   5       37.46       48.44     15.03 o 
   1   8   5        0.42        9.69     15.73 o 
   2   8   5      106.28       95.94     67.35 o 
   3   8   5       30.32       14.42     22.16 o 
   4   8   5       37.50       29.38     22.65 o 
   5   8   5       18.36       -0.58      6.20 o 
  -8   9   5       15.25       17.66      8.20 o 
  -7   9   5        0.76        8.46     16.99 o 
  -6   9   5       76.97       76.62     28.76 o 
  -5   9   5        3.87        2.68      2.20 o 
  -4   9   5      305.00      326.68     20.09 o 
  -3   9   5       29.46       40.75      3.85 o 
  -2   9   5      230.06      296.06     17.68 o 
  -1   9   5       27.03       41.29     18.54 o 
   0   9   5      402.31      464.31     45.45 o 
   1   9   5       28.47       35.93     13.97 o 
   2   9   5      270.92      317.73     38.30 o 
   3   9   5        6.49       -0.98      6.74 o 
   4   9   5       39.03       25.32     23.17 o 
   5   9   5       87.00       74.34     56.70 o 
  -7  10   5      109.77      203.30     48.90 o 
  -6  10   5        0.18        4.75     14.28 o 
  -5  10   5       66.03       42.67     27.50 o 
  -4  10   5       43.57       22.79     19.34 o 
  -3  10   5        5.14        8.26      3.88 o 
  -2  10   5       26.68       39.41     11.09 o 
  -1  10   5        5.20        5.96      3.80 o 
   0  10   5      106.10      138.53     28.96 o 
   1  10   5        4.00       13.51     13.93 o 
   2  10   5       35.24       36.38     15.08 o 
   3  10   5        9.92        5.44     11.41 o 
  -6  11   5       48.62       17.35     35.66 o 
  -5  11   5        6.33        1.14      7.79 o 
  -4  11   5        7.87        7.62      3.47 o 
  -3  11   5       40.79       50.07     12.94 o 
  -2  11   5        9.19       13.10      5.85 o 
  -1  11   5      101.43      154.49     14.45 o 
   0  11   5       50.04       55.17      8.70 o 
   1  11   5        0.76        5.41      9.59 o 
   2  11   5        8.22       11.38     11.95 o 
  -4  12   5        1.18        1.70      2.33 o 
  -3  12   5       10.11       14.24      4.29 o 
  -2  12   5       69.17       99.22     12.00 o 
  -1  12   5        3.32        0.96      6.25 o 
   0  12   5        0.05        6.30      6.17 o 
  -1 -12   6       56.70       27.83      8.01 o 
   0 -12   6       74.97       65.65     21.84 o 
   1 -12   6        0.78        3.57      3.77 o 
   2 -12   6       30.65       41.40      9.89 o 
   3 -12   6        3.07        2.19      4.79 o 
  -3 -11   6       22.86       19.61      5.11 o 
  -2 -11   6      182.07      178.47     31.26 o 
  -1 -11   6        0.47       -0.79      2.22 o 
   0 -11   6      182.72      186.39     17.31 o 
   1 -11   6       12.13       13.30      4.30 o 
   2 -11   6        4.16        2.88      3.11 o 
   3 -11   6       60.54       43.14      9.74 o 
   4 -11   6      158.18      188.18     14.88 o 
   5 -11   6       25.10       27.68      6.42 o 
   6 -11   6       16.89       12.20      4.99 o 
  -4 -10   6        5.02        5.93      4.22 o 
  -3 -10   6       34.47       29.57      5.90 o 
  -2 -10   6       21.92       26.47      5.47 o 
  -1 -10   6       40.53       44.61     12.52 o 
   0 -10   6       69.96       59.16     18.10 o 
   1 -10   6       13.71       14.42      3.21 o 
   2 -10   6       68.62       73.56      5.64 o 
   3 -10   6        0.10        2.19      3.21 o 
   4 -10   6       29.87       33.13      3.62 o 
   5 -10   6        8.52        6.43      2.69 o 
   6 -10   6       19.72       13.40      7.58 o 
   7 -10   6       38.65       30.91      9.25 o 
  -5  -9   6       40.20       10.68     16.33 o 
  -4  -9   6       72.23       89.31     15.92 o 
  -3  -9   6      203.65      192.58     15.94 o 
  -2  -9   6      127.08      110.04     11.87 o 
  -1  -9   6       43.58       45.71     10.41 o 
   0  -9   6       19.69       11.03      3.81 o 
   1  -9   6        5.08        3.40      1.87 o 
   2  -9   6       35.33       30.08      3.46 o 
   3  -9   6       37.59       30.93      4.08 o 
   4  -9   6       28.70       32.52      2.75 o 
   5  -9   6      442.25      413.02     11.79 o 
   6  -9   6       73.29       60.91      8.65 o 
   7  -9   6        3.53        4.53      2.25 o 
   8  -9   6       52.74       48.94      6.74 o 
  -6  -8   6      138.74       66.70     54.00 o 
  -5  -8   6       50.83       62.71      6.90 o 
  -4  -8   6      526.37      519.93     43.76 o 
  -3  -8   6       84.56       79.02     10.92 o 
  -2  -8   6       18.63       15.52      3.99 o 
  -1  -8   6       89.03       63.95      5.89 o 
   0  -8   6       24.80       18.51      3.02 o 
   1  -8   6        0.83        1.88      1.43 o 
   2  -8   6      380.53      378.39     12.55 o 
   3  -8   6        0.60       -0.55      1.52 o 
   4  -8   6        1.30        4.17      1.94 o 
   5  -8   6      327.64      329.54     12.57 o 
   6  -8   6      130.17      141.82     12.19 o 
   7  -8   6       23.70       19.49      4.59 o 
   8  -8   6       23.34       17.23      8.54 o 
  -7  -7   6       38.74       27.16     11.91 o 
  -6  -7   6      139.21      127.56     11.14 o 
  -5  -7   6      142.54      146.99     10.39 o 
  -4  -7   6      785.87      756.69     41.54 o 
  -3  -7   6      474.15      482.60     16.20 o 
  -2  -7   6     1010.21      897.96     47.73 o 
  -1  -7   6      151.01      131.43      5.92 o 
   0  -7   6       39.78       38.45      3.95 o 
   1  -7   6       34.04       26.18      3.89 o 
   2  -7   6       44.86       37.63      4.37 o 
   3  -7   6      291.39      294.99      7.89 o 
   4  -7   6      191.60      180.26      5.47 o 
   5  -7   6       25.80       27.61      3.39 o 
   6  -7   6        0.31        0.96      2.66 o 
   7  -7   6       17.43       13.18      4.62 o 
   8  -7   6       46.33       26.08     13.66 o 
  -7  -6   6       15.59        8.06      4.95 o 
  -6  -6   6       36.43       42.29      7.25 o 
  -5  -6   6      172.44      169.35     12.80 o 
  -4  -6   6      355.67      347.36     13.55 o 
  -3  -6   6       34.03       30.61      4.51 o 
  -2  -6   6      245.00      207.06      8.64 o 
  -1  -6   6       41.44       31.54      3.10 o 
   0  -6   6      152.08      131.23      5.59 o 
   1  -6   6        0.67        1.04      0.97 o 
   2  -6   6      374.81      364.84     11.51 o 
   3  -6   6      166.66      155.24      7.65 o 
   4  -6   6       18.14       12.15      2.17 o 
   5  -6   6      125.60      126.11      5.56 o 
   6  -6   6       74.24       76.20      5.68 o 
   7  -6   6        9.68        9.04      2.88 o 
   8  -6   6       18.23       18.93      5.88 o 
   9  -6   6        0.14        0.98      6.50 o 
  -8  -5   6       30.27       19.08     10.09 o 
  -7  -5   6       75.60       84.59     27.75 o 
  -6  -5   6      124.96      138.40      9.80 o 
  -5  -5   6        1.97        2.63      2.32 o 
  -4  -5   6      241.78      248.56      9.95 o 
  -3  -5   6       77.71       77.33      5.77 o 
  -2  -5   6       30.08       25.60      2.45 o 
  -1  -5   6        0.02       -1.13      1.33 o 
   0  -5   6      106.04      115.82      3.52 o 
   1  -5   6      301.48      287.84     11.53 o 
   2  -5   6       39.27       41.12      5.62 o 
   3  -5   6      429.14      439.06     14.97 o 
   4  -5   6        0.11       -1.49      1.49 o 
   5  -5   6       16.15       13.50      2.81 o 
   6  -5   6        4.59        4.87      3.46 o 
   7  -5   6      389.11      396.14     18.09 o 
   8  -5   6        0.08        3.09      3.27 o 
   9  -5   6       21.89       38.01     12.32 o 
  -8  -4   6        5.21        6.09      6.14 o 
  -7  -4   6       15.11       20.65      4.99 o 
  -6  -4   6      212.91      232.32     12.95 o 
  -5  -4   6       36.05       39.50      4.09 o 
  -4  -4   6      985.60      997.04     26.13 o 
  -3  -4   6      770.63      754.86     19.02 o 
  -2  -4   6        7.18       11.19      2.27 o 
  -1  -4   6       15.46        9.70      1.50 o 
   0  -4   6        1.72        3.33      1.36 o 
   1  -4   6      540.04      572.56     15.64 o 
   2  -4   6       16.07       26.08      7.30 o 
   3  -4   6       50.42       55.88      3.88 o 
   4  -4   6      113.59      127.61      7.04 o 
   5  -4   6      124.28      125.71     10.27 o 
   6  -4   6      207.99      212.20     11.28 o 
   7  -4   6      136.97      154.47     10.79 o 
   8  -4   6      580.29      669.67     44.39 o 
   9  -4   6       10.56       19.70     12.52 o 
  -9  -3   6       10.40       11.00      5.67 o 
  -8  -3   6       64.07       71.93      9.92 o 
  -7  -3   6       50.99       60.94      8.07 o 
  -6  -3   6      289.06      303.58     12.79 o 
  -5  -3   6      272.78      281.98     11.32 o 
  -4  -3   6       14.44       15.80      2.49 o 
  -3  -3   6        1.33        6.90      1.81 o 
  -2  -3   6      664.84      636.08     18.37 o 
  -1  -3   6      498.82      520.67     11.56 o 
   0  -3   6     1007.35      988.69     19.41 o 
   1  -3   6      174.48      190.97      9.65 o 
   2  -3   6      462.25      410.95     18.99 o 
   3  -3   6      213.74      206.98     10.28 o 
   4  -3   6      391.96      400.25     19.34 o 
   5  -3   6       75.53       74.85      8.14 o 
   6  -3   6      343.52      390.48     38.41 o 
   7  -3   6      242.85      292.12     26.24 o 
   8  -3   6        0.29        2.75      7.22 o 
   9  -3   6        1.85       -1.44     13.40 o 
  -9  -2   6       78.87       85.19      6.72 o 
  -8  -2   6        4.75        2.65      3.42 o 
  -7  -2   6      230.19      231.78      9.62 o 
  -6  -2   6       26.72       28.31      3.41 o 
  -5  -2   6      115.82      124.90      8.76 o 
  -4  -2   6        0.43        2.65      2.28 o 
  -3  -2   6       19.82       23.22      2.37 o 
  -2  -2   6       15.53       10.12      1.60 o 
  -1  -2   6      252.68      216.55      5.98 o 
   0  -2   6        4.90        5.03      0.95 o 
   1  -2   6      147.54      116.99      5.05 o 
   2  -2   6       85.21       85.00      3.58 o 
   3  -2   6       51.88       55.87      4.30 o 
   4  -2   6       70.21       67.23      7.22 o 
   5  -2   6        2.83        3.16      2.40 o 
   6  -2   6      235.33      240.75     17.11 o 
   7  -2   6       48.55       54.02      7.32 o 
   8  -2   6      242.81      273.52     45.99 o 
   9  -2   6       18.06       24.13     16.31 o 
  -9  -1   6       41.05       32.85     15.48 o 
  -8  -1   6       55.33       66.87      4.63 o 
  -7  -1   6       22.53       20.70      4.63 o 
  -6  -1   6      222.68      234.81     15.79 o 
  -5  -1   6       31.07       22.55      4.87 o 
  -4  -1   6       39.83       36.91      3.67 o 
  -3  -1   6       88.41      113.16      3.20 o 
  -2  -1   6     1611.09     1735.22     34.06 o 
  -1  -1   6      326.25      370.26     14.10 o 
   0  -1   6     2699.67     2651.13     54.15 o 
   1  -1   6       44.62       47.82      5.93 o 
   2  -1   6      438.76      398.24     11.78 o 
   3  -1   6       14.03       10.70      3.86 o 
   4  -1   6        2.44        2.38      2.86 o 
   5  -1   6      219.66      197.48     12.28 o 
   6  -1   6        1.73       -2.44      3.25 o 
   7  -1   6       30.23       45.00      7.52 o 
   8  -1   6        0.79        1.40      6.20 o 
   9  -1   6       64.04       48.48     46.35 o 
  -9   0   6      111.33      137.29     20.34 o 
  -8   0   6        5.38        3.85      1.58 o 
  -7   0   6      660.85      674.18     20.01 o 
  -6   0   6        0.70        0.31      0.90 o 
  -5   0   6       97.48       99.60      3.65 o 
  -4   0   6      760.96      860.79     32.75 o 
  -3   0   6        3.27        4.78      1.13 o 
  -2   0   6       22.78       15.08      1.90 o 
  -1   0   6       71.60       78.21      4.95 o 
   0   0   6     1184.52     1064.25     34.50 o 
   1   0   6       46.77       53.94      6.00 o 
   2   0   6     1884.34     1762.86     57.63 o 
   3   0   6     1028.36      914.84     34.73 o 
   4   0   6      155.74      137.95     15.70 o 
   5   0   6       49.74       64.04      8.05 o 
   6   0   6       14.41       11.94      5.09 o 
   7   0   6       10.31       11.18      5.20 o 
   8   0   6        5.07       13.94      5.95 o 
   9   0   6       37.37       15.38     19.70 o 
  -9   1   6      124.60      141.51     20.18 o 
  -8   1   6      344.08      354.55     28.10 o 
  -7   1   6      169.73      166.20      5.85 o 
  -6   1   6     1205.45     1253.16     29.51 o 
  -5   1   6        0.45        0.55      0.99 o 
  -4   1   6      316.32      322.64     14.98 o 
  -3   1   6      247.44      253.76      8.40 o 
  -2   1   6     2084.75     2274.19     59.47 o 
  -1   1   6       77.48       59.68      8.09 o 
   0   1   6      566.50      459.48     19.40 o 
   1   1   6      692.67      704.50     38.58 o 
   2   1   6        0.02       -3.00      6.00 o 
   3   1   6        8.49        6.25      4.90 o 
   4   1   6      831.97      833.65     34.48 o 
   5   1   6        2.98       -0.72      6.40 o 
   6   1   6      245.54      280.07     18.40 o 
   7   1   6       43.98       54.01      9.62 o 
   8   1   6        0.09        3.48      5.54 o 
   9   1   6       30.96       13.38     14.24 o 
 -10   2   6       34.01       27.20     21.08 o 
  -9   2   6        8.49        6.03      6.90 o 
  -8   2   6       61.91       65.32     36.40 o 
  -7   2   6       61.08       63.36      9.31 o 
  -6   2   6        1.21        1.81      3.92 o 
  -5   2   6      222.30      199.22     17.44 o 
  -4   2   6       59.16       72.51     22.69 o 
  -3   2   6      825.99      795.64     17.80 o 
  -2   2   6      307.37      269.90     27.25 o 
  -1   2   6      822.22      867.79     51.45 o 
   0   2   6       74.50       74.43      9.77 o 
   1   2   6      768.86      728.22     36.34 o 
   2   2   6      149.57      136.39     12.74 o 
   3   2   6      320.49      331.79     26.77 o 
   4   2   6        3.00        1.68      4.07 o 
   5   2   6      189.08      191.71     17.30 o 
   6   2   6       64.76       57.46     10.44 o 
   7   2   6       34.59       34.89      9.84 o 
   8   2   6       59.77       47.62     18.01 o 
 -10   3   6       16.13        8.62      9.13 o 
  -9   3   6        6.76        4.13      5.83 o 
  -8   3   6       33.05       26.88     16.13 o 
  -7   3   6      137.96      144.57     12.98 o 
  -6   3   6      186.28      186.04     14.55 o 
  -5   3   6        0.84        8.62     14.56 o 
  -4   3   6      133.75      145.98     29.24 o 
  -3   3   6        1.18       -4.63      6.35 o 
  -2   3   6      237.96      253.03     19.49 o 
  -1   3   6       76.75       82.59     20.12 o 
   0   3   6      853.95      885.75     46.65 o 
   1   3   6      560.69      511.77     32.83 o 
   2   3   6       32.25       32.88     10.87 o 
   3   3   6      130.33      125.06     15.44 o 
   4   3   6      191.17      206.95     24.69 o 
   5   3   6       98.99       93.87     13.66 o 
   6   3   6        2.74        3.49      8.07 o 
   7   3   6        2.70        4.39     11.33 o 
   8   3   6       18.03       19.63      9.93 o 
  -9   4   6      139.10      166.74     97.48 o 
  -8   4   6        0.01        3.62      7.52 o 
  -7   4   6      117.45      109.43     11.85 o 
  -6   4   6      104.56      101.69     11.42 o 
  -5   4   6        4.66        9.57     25.25 o 
  -4   4   6      179.34      201.94     59.27 o 
  -3   4   6        0.19        6.20      8.88 o 
  -2   4   6      503.35      521.56     31.78 o 
  -1   4   6      191.92      183.05     25.09 o 
   0   4   6      209.97      210.77     24.98 o 
   1   4   6       37.72       54.92     15.17 o 
   2   4   6      525.77      477.34     37.10 o 
   3   4   6        3.57        2.34     10.12 o 
   4   4   6        4.36        4.75      6.86 o 
   5   4   6        0.94       -1.50      5.18 o 
   6   4   6       10.09        8.41      7.75 o 
   7   4   6       31.67       26.66     10.59 o 
   8   4   6       21.85       30.90     17.30 o 
  -9   5   6        1.95        3.59      5.96 o 
  -8   5   6        6.74        2.85      5.11 o 
  -7   5   6       69.28       77.62     15.18 o 
  -6   5   6        1.18        4.19     12.96 o 
  -5   5   6     2014.61     2235.17    154.60 o 
  -4   5   6      113.54       54.61     42.86 o 
  -3   5   6      304.28      249.66     24.35 o 
  -2   5   6       91.31      116.00     18.03 o 
  -1   5   6        3.85        7.69      9.90 o 
   0   5   6      163.83      188.63     37.67 o 
   1   5   6      388.48      400.27     38.47 o 
   2   5   6      211.62      216.84     27.98 o 
   3   5   6      282.78      288.36     25.91 o 
   4   5   6       59.52       46.21     12.06 o 
   5   5   6        8.00        2.22     10.39 o 
   6   5   6      130.09      154.09     93.53 o 
   7   5   6       48.96       48.50     31.41 o 
  -9   6   6        0.01       -1.72      5.12 o 
  -8   6   6       57.30       38.30     24.55 o 
  -7   6   6      174.15      192.88     16.53 o 
  -6   6   6       14.78        9.29     15.79 o 
  -5   6   6        0.01       -0.40      8.58 o 
  -4   6   6       60.87       55.83     16.42 o 
  -3   6   6       26.28       13.51     13.09 o 
  -2   6   6       72.93       60.78     15.52 o 
  -1   6   6      165.14      165.03     26.92 o 
   0   6   6        9.07        4.32      8.22 o 
   1   6   6      409.91      471.75     48.80 o 
   2   6   6       20.07       29.38     15.30 o 
   3   6   6      122.95      120.84     17.62 o 
   4   6   6       26.82       15.06     12.18 o 
   5   6   6      179.85      221.43     24.18 o 
   6   6   6        6.80       -0.92      8.00 o 
  -9   7   6       79.87       92.77     62.46 o 
  -8   7   6       53.07       72.34     18.73 o 
  -7   7   6        0.02       -2.83     13.52 o 
  -6   7   6        2.91       -1.68     11.17 o 
  -5   7   6        5.32      -10.89     15.32 o 
  -4   7   6       28.38       18.99      2.05 o 
  -3   7   6       40.75       36.91     17.26 o 
  -2   7   6      127.42       97.80     19.28 o 
  -1   7   6       24.16       20.17     15.15 o 
   0   7   6      155.01      162.01     28.27 o 
   1   7   6        8.53        5.35     10.22 o 
   2   7   6      138.08      140.55     19.89 o 
   3   7   6        0.77       -4.39      8.95 o 
   4   7   6       22.55       -0.68      6.36 o 
   5   7   6       82.59      112.33     73.63 o 
   6   7   6       20.11       -0.94     11.43 o 
  -8   8   6       44.82       51.02     11.73 o 
  -7   8   6       86.84       89.30     31.75 o 
  -6   8   6       36.59       65.09     27.64 o 
  -5   8   6        1.84       -1.32     10.37 o 
  -4   8   6        6.48        4.13      5.11 o 
  -3   8   6       56.06       54.43      5.90 o 
  -2   8   6      264.09      257.18     27.50 o 
  -1   8   6      175.92      166.34     28.91 o 
   0   8   6      277.33      299.27     29.39 o 
   1   8   6        4.80        9.46     11.26 o 
   2   8   6       21.19        6.98      8.85 o 
   3   8   6        0.70       -1.60      8.67 o 
   4   8   6        6.20       -0.15      5.16 o 
   5   8   6        1.48       -0.22      5.71 o 
  -8   9   6       97.59      170.35     79.49 o 
  -7   9   6        1.76        4.87     15.79 o 
  -6   9   6       51.11       52.49     26.36 o 
  -5   9   6        3.88       11.53     18.79 o 
  -4   9   6        8.64        3.97      1.49 o 
  -3   9   6        3.21        1.12      3.21 o 
  -2   9   6       32.58       56.26     19.98 o 
  -1   9   6      312.31      416.40     45.57 o 
   0   9   6      108.47      124.00     26.74 o 
   1   9   6      644.94      760.93     75.02 o 
   2   9   6       33.15       40.86     14.88 o 
   3   9   6       22.32       24.72     23.05 o 
   4   9   6        1.41       -0.47      6.31 o 
  -7  10   6       12.75       25.97     24.73 o 
  -6  10   6        6.62        2.23     13.08 o 
  -5  10   6       74.14       53.10     47.72 o 
  -4  10   6       18.91       14.63      4.29 o 
  -3  10   6      104.63       64.44     55.36 o 
  -2  10   6        0.89        0.21      3.35 o 
  -1  10   6       27.71       25.54     16.27 o 
   0  10   6       32.83       48.79     20.79 o 
   1  10   6       23.95       11.15     12.95 o 
   2  10   6      171.88      196.39     34.95 o 
   3  10   6       19.21       28.20     15.46 o 
  -6  11   6        0.36       -4.39     16.07 o 
  -5  11   6       41.39       48.62     41.64 o 
  -4  11   6       84.97       98.15     22.95 o 
  -3  11   6       11.10        9.09      5.69 o 
  -2  11   6      180.26      263.66     13.45 o 
  -1  11   6        2.99        0.22      2.73 o 
   0  11   6       64.85       91.59     26.58 o 
   1  11   6       13.73       23.12     14.72 o 
  -3  12   6        8.27        8.57      5.42 o 
  -2  12   6       11.52       11.15      4.45 o 
  -1  12   6       98.04      144.81     11.97 o 
   0 -12   7       93.16      144.11     16.55 o 
   1 -12   7       72.84      104.70     23.21 o 
   2 -12   7       12.84       15.40     12.13 o 
   3 -12   7       84.60      137.92     25.77 o 
   4 -12   7       42.64       48.86      9.93 o 
  -2 -11   7        0.87        0.43      2.60 o 
  -1 -11   7       90.41       77.71     24.77 o 
   0 -11   7        9.78        6.49      3.18 o 
   1 -11   7        2.14        3.63      8.54 o 
   2 -11   7      110.92      115.23     21.34 o 
   3 -11   7       62.01       70.65      7.99 o 
   4 -11   7      177.68      208.84     24.29 o 
   5 -11   7      125.31      139.12     12.84 o 
  -4 -10   7       21.36       28.28      7.68 o 
  -3 -10   7       30.21       28.59      4.98 o 
  -2 -10   7       27.64       25.26      6.41 o 
  -1 -10   7        0.37        0.03      1.86 o 
   0 -10   7       95.11       73.86     41.80 o 
   1 -10   7       30.62       26.28      8.68 o 
   2 -10   7       18.23       17.29      4.04 o 
   3 -10   7       42.62       54.03      8.46 o 
   4 -10   7       17.17       20.46      6.22 o 
   5 -10   7       35.96       35.42      7.30 o 
   6 -10   7       40.04       47.06      7.58 o 
  -5  -9   7      118.90      150.79     23.61 o 
  -4  -9   7       20.49       17.25      4.33 o 
  -3  -9   7       13.50       13.35      3.59 o 
  -2  -9   7       59.31       50.52      6.40 o 
  -1  -9   7        2.84        3.57      2.98 o 
   0  -9   7       29.44       20.68      6.50 o 
   1  -9   7      132.43      125.87     10.81 o 
   2  -9   7     1242.86     1226.40     64.51 o 
   3  -9   7      103.38       82.47      4.82 o 
   4  -9   7        3.11        1.57      1.01 o 
   5  -9   7       51.11       27.28     10.13 o 
   6  -9   7       46.20       46.71      7.38 o 
   7  -9   7       52.87       42.72     11.29 o 
  -6  -8   7        8.74        7.25      6.20 o 
  -5  -8   7      130.58      153.38     13.29 o 
  -4  -8   7      101.73       99.92      8.89 o 
  -3  -8   7       21.53       25.51      5.75 o 
  -2  -8   7        9.28        8.25      2.71 o 
  -1  -8   7      117.17      109.57      7.02 o 
   0  -8   7        0.24        0.32      1.46 o 
   1  -8   7      104.69       90.08     11.15 o 
   2  -8   7      511.47      511.82     33.57 o 
   3  -8   7       88.65       70.48      2.88 o 
   4  -8   7       64.53       61.70      3.56 o 
   5  -8   7       29.43       24.96      5.15 o 
   6  -8   7        1.29       -0.12      1.79 o 
   7  -8   7       75.58       63.37     23.39 o 
  -6  -7   7      121.21      124.27     11.06 o 
  -5  -7   7        0.87        2.48      4.72 o 
  -4  -7   7      981.22      993.04     63.97 o 
  -3  -7   7        1.30        3.74      3.10 o 
  -2  -7   7      688.35      616.50     29.75 o 
  -1  -7   7        6.50        9.33      2.00 o 
   0  -7   7      362.15      313.43      8.63 o 
   1  -7   7      278.52      259.10     17.82 o 
   2  -7   7       43.07       36.11      5.96 o 
   3  -7   7        1.59        1.08      4.87 o 
   4  -7   7        0.19        1.89      1.29 o 
   5  -7   7       19.58       17.11      2.27 o 
   6  -7   7       12.60       12.17      4.09 o 
   7  -7   7       35.32       36.57     11.74 o 
   8  -7   7      117.88      103.96     47.38 o 
  -7  -6   7        0.36       -2.20      4.39 o 
  -6  -6   7       15.60       14.61      4.79 o 
  -5  -6   7       15.98       14.85      3.65 o 
  -4  -6   7        7.10        3.81      2.47 o 
  -3  -6   7      132.96      108.76      6.11 o 
  -2  -6   7      718.80      625.42     19.57 o 
  -1  -6   7      942.86      966.44     21.65 o 
   0  -6   7      586.26      519.52     10.01 o 
   1  -6   7      400.93      410.14     14.13 o 
   2  -6   7        1.32       -0.56      2.67 o 
   3  -6   7      359.85      357.37     18.27 o 
   4  -6   7       85.18       84.30      5.30 o 
   5  -6   7        0.89       -0.40      1.73 o 
   6  -6   7       93.15       91.96      9.84 o 
   7  -6   7       73.25       71.57     19.26 o 
   8  -6   7       30.49       18.59      8.14 o 
  -8  -5   7       49.80       49.41     16.43 o 
  -7  -5   7        2.72        3.99      3.61 o 
  -6  -5   7       60.86       71.45      7.26 o 
  -5  -5   7       18.20       23.44      4.14 o 
  -4  -5   7      246.09      235.85      8.92 o 
  -3  -5   7      100.89       89.45      5.97 o 
  -2  -5   7       24.66       28.23      2.50 o 
  -1  -5   7      182.85      210.46      6.10 o 
   0  -5   7       15.47       16.08      3.76 o 
   1  -5   7      258.90      265.83     10.34 o 
   2  -5   7        0.08        0.56      2.47 o 
   3  -5   7       23.00       16.95      7.66 o 
   4  -5   7       59.01       52.99      6.89 o 
   5  -5   7       37.13       35.47      4.62 o 
   6  -5   7       73.64       61.86     17.67 o 
   7  -5   7      584.72      636.26     30.55 o 
   8  -5   7      302.25      338.63     29.36 o 
   9  -5   7        4.20       10.97      9.93 o 
  -8  -4   7       49.74       69.08     20.26 o 
  -7  -4   7      257.34      280.51     31.63 o 
  -6  -4   7       17.78       14.89      6.06 o 
  -5  -4   7       34.75       37.23      3.97 o 
  -4  -4   7      666.24      652.91     19.46 o 
  -3  -4   7      155.81      141.00      6.64 o 
  -2  -4   7      682.47      670.89     16.39 o 
  -1  -4   7      575.63      625.37     13.69 o 
   0  -4   7      375.35      370.58     11.45 o 
   1  -4   7      853.27      900.05     42.64 o 
   2  -4   7       27.33       23.17      4.83 o 
   3  -4   7       12.69       10.69      2.15 o 
   4  -4   7      406.59      441.88     21.14 o 
   5  -4   7       38.93       36.45      7.39 o 
   6  -4   7        1.60        2.18      2.59 o 
   7  -4   7       24.37       24.17      5.08 o 
   8  -4   7      126.81       70.36     45.99 o 
   9  -4   7       48.60       65.45     18.11 o 
  -8  -3   7        0.58        2.80      4.27 o 
  -7  -3   7       26.82       25.00      4.11 o 
  -6  -3   7        7.09        9.35      2.93 o 
  -5  -3   7        0.34        0.64      2.52 o 
  -4  -3   7       11.31       10.65      2.83 o 
  -3  -3   7       84.40       80.81      3.90 o 
  -2  -3   7       16.34       18.37      2.27 o 
  -1  -3   7     1369.16     1467.11     27.29 o 
   0  -3   7      231.57      226.49     21.04 o 
   1  -3   7       88.89       90.46      7.10 o 
   2  -3   7      107.86      112.44     12.32 o 
   3  -3   7       80.84       76.89      5.60 o 
   4  -3   7        5.67        5.33      1.54 o 
   5  -3   7      158.01      142.45     13.34 o 
   6  -3   7        0.48        2.51      2.51 o 
   7  -3   7       71.84       92.06     16.15 o 
   8  -3   7      100.16      123.37     21.78 o 
   9  -3   7        5.54       29.95     25.09 o 
  -9  -2   7        0.69        3.15      3.49 o 
  -8  -2   7       80.92      101.02      8.04 o 
  -7  -2   7        8.35        9.26      2.72 o 
  -6  -2   7      167.85      163.78      9.18 o 
  -5  -2   7       83.18       76.49      4.54 o 
  -4  -2   7        2.47       -2.49      2.49 o 
  -3  -2   7      288.68      307.90      7.26 o 
  -2  -2   7       52.21       56.01      3.23 o 
  -1  -2   7       24.74       32.44      2.09 o 
   0  -2   7      336.64      303.90      8.31 o 
   1  -2   7      193.61      176.36     17.17 o 
   2  -2   7       46.73       39.28      2.61 o 
   3  -2   7      905.03      915.71     52.97 o 
   4  -2   7        6.20        5.05      2.30 o 
   5  -2   7      135.06      115.29     14.14 o 
   6  -2   7       42.16       48.76      7.63 o 
   7  -2   7      221.04      235.73     21.56 o 
   8  -2   7       33.73       34.22      9.19 o 
   9  -2   7       81.54       78.81     23.81 o 
  -9  -1   7       99.87       97.00     21.02 o 
  -8  -1   7       63.15       68.20      8.99 o 
  -7  -1   7      234.41      235.18      8.23 o 
  -6  -1   7       63.77       63.54      5.79 o 
  -5  -1   7        0.82        2.60      2.29 o 
  -4  -1   7      149.48      152.64      7.75 o 
  -3  -1   7       30.59       31.61      2.13 o 
  -2  -1   7      348.93      302.60     11.74 o 
  -1  -1   7       22.29       30.57      3.05 o 
   0  -1   7       47.56       55.94      4.23 o 
   1  -1   7     1258.41     1347.44     49.34 o 
   2  -1   7      142.76      115.07      7.67 o 
   3  -1   7      222.18      218.02      9.57 o 
   4  -1   7      707.03      705.00     29.01 o 
   5  -1   7        0.10        1.31      2.61 o 
   6  -1   7      162.57      179.19     11.95 o 
   7  -1   7        7.77       10.92      4.96 o 
   8  -1   7       10.62       13.22      8.82 o 
   9  -1   7       71.45       33.56     42.62 o 
  -9   0   7        5.00        5.98      8.06 o 
  -8   0   7        4.20        1.16      1.24 o 
  -7   0   7      256.85      256.46      9.67 o 
  -6   0   7       29.07       26.02      2.13 o 
  -5   0   7       18.73       16.57      1.86 o 
  -4   0   7      412.44      443.07     12.10 o 
  -3   0   7      347.77      301.60      7.56 o 
  -2   0   7      688.12      727.44     20.32 o 
  -1   0   7        1.67        0.95      1.12 o 
   0   0   7      639.36      555.46     38.99 o 
   1   0   7     5311.88     5275.46    188.36 o 
   2   0   7       17.18       27.00      6.76 o 
   3   0   7      107.92       91.24     12.56 o 
   4   0   7     1137.29     1029.50     37.36 o 
   5   0   7      570.06      598.94     32.65 o 
   6   0   7       37.98       41.39      9.55 o 
   7   0   7       59.03       72.26      9.19 o 
   8   0   7        2.85        0.62      2.96 o 
  -9   1   7       24.51       17.31     11.01 o 
  -8   1   7      242.62      265.39     20.82 o 
  -7   1   7      255.69      267.25      6.48 o 
  -6   1   7      217.42      209.78     13.80 o 
  -5   1   7      499.04      508.78     31.26 o 
  -4   1   7      263.98      241.22      6.11 o 
  -3   1   7       35.40       43.24      3.70 o 
  -2   1   7       18.68       19.73      1.99 o 
  -1   1   7      617.33      578.76     33.92 o 
   0   1   7        0.50        1.33      4.49 o 
   1   1   7      397.07      399.67     29.93 o 
   2   1   7       39.37       39.41      9.43 o 
   3   1   7      661.93      616.12     26.90 o 
   4   1   7       71.55       92.89     11.38 o 
   5   1   7      191.70      196.86     22.47 o 
   6   1   7        0.07        2.75      4.50 o 
   7   1   7        0.10       -0.88      6.78 o 
   8   1   7       40.30       19.32     21.48 o 
  -9   2   7       12.51       12.90      8.75 o 
  -8   2   7       67.17       66.59     36.40 o 
  -7   2   7        0.15        1.41      4.03 o 
  -6   2   7      970.13     1043.62     59.25 o 
  -5   2   7       19.03       30.73      6.32 o 
  -4   2   7     1425.12     1461.71     40.30 o 
  -3   2   7      253.55      239.61     11.99 o 
  -2   2   7      523.31      432.65     37.55 o 
  -1   2   7      266.34      235.28     17.01 o 
   0   2   7       31.85       43.75      8.71 o 
   1   2   7        5.35        7.74      5.72 o 
   2   2   7        1.83        1.70      4.48 o 
   3   2   7       38.48       25.95      9.37 o 
   4   2   7      118.92      118.77     13.33 o 
   5   2   7        2.39       -0.05      4.42 o 
   6   2   7      183.94      211.19     17.63 o 
   7   2   7       31.20        2.08      8.48 o 
   8   2   7       23.77        8.39     19.58 o 
  -9   3   7        3.73        2.31      5.68 o 
  -8   3   7        0.01        0.94      3.80 o 
  -7   3   7        0.02        2.65      9.73 o 
  -6   3   7        1.90        0.47      5.35 o 
  -5   3   7        0.05        3.63     12.01 o 
  -4   3   7      161.96      149.30     16.03 o 
  -3   3   7      550.92      469.13     34.56 o 
  -2   3   7      125.01      118.28     19.28 o 
  -1   3   7        0.25       -0.98      4.67 o 
   0   3   7      418.76      427.42     42.98 o 
   1   3   7       99.42      113.59     15.59 o 
   2   3   7      992.93      954.40     53.65 o 
   3   3   7       21.92       27.85     12.47 o 
   4   3   7      126.44      134.12     20.68 o 
   5   3   7       27.24       44.10     10.53 o 
   6   3   7      127.82      151.10     25.89 o 
   7   3   7        2.97       -4.34      8.67 o 
   8   3   7        0.01        3.32      5.76 o 
  -9   4   7        5.49        0.86      4.39 o 
  -8   4   7        2.95        4.75      5.59 o 
  -7   4   7      156.43      165.15     15.02 o 
  -6   4   7       68.62      103.90     29.16 o 
  -5   4   7     1515.53     1770.31    129.35 o 
  -4   4   7        7.63       17.15     16.23 o 
  -3   4   7        1.26        6.26     10.13 o 
  -2   4   7      162.78      182.37     34.82 o 
  -1   4   7      281.72      264.90     24.31 o 
   0   4   7       77.27       93.73     16.48 o 
   1   4   7      130.76       95.54     16.48 o 
   2   4   7       53.18       51.66     21.77 o 
   3   4   7        0.03        8.83     10.38 o 
   4   4   7       11.96       12.86      7.49 o 
   5   4   7        6.60        5.56     11.53 o 
   6   4   7      334.52      418.55     29.70 o 
   7   4   7      145.65      157.44     29.34 o 
  -9   5   7      109.92      120.52     79.43 o 
  -8   5   7       55.24       67.28     48.56 o 
  -7   5   7       53.09       68.94     38.15 o 
  -6   5   7       15.18       10.65     16.03 o 
  -5   5   7      357.17      421.35     54.08 o 
  -3   5   7        7.66        3.62      7.32 o 
  -2   5   7       25.25       29.70     14.24 o 
  -1   5   7      125.14      132.75     24.15 o 
   0   5   7       66.07       54.16     18.29 o 
   1   5   7       18.94       39.50     22.98 o 
   2   5   7       68.24       73.85     20.21 o 
   3   5   7      175.37      195.30     26.98 o 
   4   5   7        0.25        2.96      6.37 o 
   5   5   7       19.76       14.22     10.99 o 
   6   5   7       20.24        0.54      7.21 o 
   7   5   7       75.22       92.70     51.71 o 
  -9   6   7        1.92        1.60      5.33 o 
  -8   6   7       91.38       92.45     53.57 o 
  -7   6   7        0.18      -10.85     30.39 o 
  -6   6   7      306.11      330.53     52.25 o 
  -5   6   7       20.34       21.02     17.35 o 
  -4   6   7       19.97       16.85      6.11 o 
  -3   6   7      233.01      252.69     28.17 o 
  -2   6   7      172.62      165.21     38.88 o 
  -1   6   7       14.45       14.95     10.76 o 
   0   6   7      168.70      144.09     22.51 o 
   1   6   7        4.77        5.84     10.46 o 
   2   6   7       71.80       81.53     20.32 o 
   3   6   7       49.93       38.26     30.11 o 
   4   6   7        2.39        1.75      7.08 o 
   5   6   7       97.98       96.92     63.36 o 
   6   6   7       14.08       -0.68     10.29 o 
  -8   7   7       86.00      106.70     14.05 o 
  -7   7   7      224.81      279.88     80.69 o 
  -6   7   7       27.65       25.45     20.34 o 
  -5   7   7      112.52      131.26     34.10 o 
  -4   7   7      176.66      160.82      8.02 o 
  -3   7   7       99.96      100.95     19.57 o 
  -2   7   7        8.03        4.28      8.01 o 
  -1   7   7      234.22      206.19     25.20 o 
   0   7   7       25.74       32.62     15.82 o 
   1   7   7      130.89      146.79     21.90 o 
   2   7   7        2.00       -1.69      6.47 o 
   3   7   7        0.84        2.66      7.40 o 
   4   7   7       13.77        0.00      5.09 o 
   5   7   7        0.85       -0.24      5.63 o 
  -8   8   7      236.09      353.85     25.73 o 
  -7   8   7       35.98       61.38     51.29 o 
  -6   8   7       49.71       47.26     26.20 o 
  -5   8   7        1.53       20.14     19.14 o 
  -4   8   7        1.49        0.61      1.55 o 
  -3   8   7       23.84       24.51     15.72 o 
  -2   8   7      113.70       94.12     18.95 o 
  -1   8   7       21.45       34.99     16.97 o 
   0   8   7       23.43       38.53     17.35 o 
   1   8   7      101.08      110.53     24.62 o 
   2   8   7        9.50       20.30     11.56 o 
   3   8   7       28.66       13.79     16.55 o 
   4   8   7        0.27       -0.85      7.35 o 
   5   8   7       26.30       -0.49      6.57 o 
  -7   9   7       51.33       98.16     62.42 o 
  -6   9   7       66.81       77.54     30.95 o 
  -5   9   7       96.74      129.15     23.82 o 
  -4   9   7        8.00        4.28      3.11 o 
  -3   9   7       79.61      109.60     27.97 o 
  -2   9   7       36.07       27.60     20.88 o 
  -1   9   7       26.71       12.32     11.45 o 
   0   9   7       64.90       79.00     21.43 o 
   1   9   7       46.15       55.00     19.91 o 
   2   9   7       32.32       32.63     16.56 o 
   3   9   7       75.95       60.25     51.11 o 
   4   9   7       47.53       -0.57      6.86 o 
  -6  10   7       12.58       27.04     23.85 o 
  -5  10   7        0.27       -3.68      9.59 o 
  -4  10   7       52.63       61.04     13.62 o 
  -3  10   7       16.64       14.70      5.61 o 
  -2  10   7       65.07       58.94     41.78 o 
  -1  10   7        0.26        3.68      8.81 o 
   0  10   7       14.08       12.66     11.83 o 
   1  10   7       73.93      115.70     22.91 o 
   2  10   7       36.74       30.72     19.79 o 
  -5  11   7       17.62        4.77     11.00 o 
  -4  11   7        2.54       -0.72      7.52 o 
  -3  11   7      210.82      313.85     14.16 o 
  -2  11   7       16.08       14.28      6.59 o 
  -1  11   7       71.70      130.87     10.87 o 
   0  11   7        8.85        4.99     12.15 o 
   1  11   7        0.19        0.16      6.34 o 
   1 -12   8        1.56        2.95      5.98 o 
   2 -12   8       64.20       81.92     14.32 o 
  -2 -11   8       29.48       38.85     10.25 o 
  -1 -11   8       14.50       24.21      8.66 o 
   0 -11   8       10.92       -4.43      9.21 o 
   1 -11   8       23.10       26.32      9.05 o 
   2 -11   8        0.41       -0.63      2.99 o 
   3 -11   8       38.39       32.86      8.58 o 
   4 -11   8       17.89       22.93      7.54 o 
   5 -11   8       71.12       94.41     18.43 o 
  -3 -10   8       13.49        8.40      3.86 o 
  -2 -10   8       56.14       54.15     10.92 o 
  -1 -10   8       39.56       35.17     13.04 o 
   0 -10   8       32.32       10.36     12.24 o 
   1 -10   8       69.27       84.08     10.48 o 
   2 -10   8      152.16      186.27     13.85 o 
   3 -10   8        0.04       -3.83      7.62 o 
   4 -10   8       83.17       76.46     10.65 o 
   5 -10   8       59.90       67.61     14.92 o 
   6 -10   8        4.73        3.63      4.31 o 
  -5  -9   8       62.54       78.43     15.33 o 
  -4  -9   8        2.71        4.12      3.01 o 
  -3  -9   8       59.17       49.13     12.88 o 
  -2  -9   8       65.65       47.59      8.27 o 
  -1  -9   8       69.93       50.17     17.11 o 
   0  -9   8        4.97        2.19      1.49 o 
   1  -9   8        0.14        0.37      0.77 o 
   2  -9   8      727.76      824.45     47.02 o 
   3  -9   8      172.03      174.58     22.22 o 
   4  -9   8        5.32        7.82      5.03 o 
   5  -9   8       75.15       85.71      9.89 o 
   6  -9   8        1.36        2.83      4.03 o 
  -5  -8   8       95.02       96.91     10.92 o 
  -4  -8   8      159.66      134.30     73.85 o 
  -3  -8   8      208.04      200.81     20.94 o 
  -2  -8   8      214.93      199.73     26.63 o 
  -1  -8   8      101.39       94.11     11.15 o 
   0  -8   8       18.98       13.82      3.73 o 
   1  -8   8        2.40        0.55      2.38 o 
   2  -8   8       13.76       15.02      4.37 o 
   3  -8   8        2.60        2.55      6.30 o 
   4  -8   8       17.68       14.00      8.73 o 
   5  -8   8        0.06       -0.52      3.11 o 
   6  -8   8       36.19       27.20     10.73 o 
  -6  -7   8       15.77       15.84      7.55 o 
  -5  -7   8       37.19       38.32      5.59 o 
  -4  -7   8       18.57       11.93      3.24 o 
  -3  -7   8      348.49      332.27     18.53 o 
  -2  -7   8       79.00       69.03      5.25 o 
  -1  -7   8        1.28        0.33      0.96 o 
   0  -7   8       40.59       42.99      5.62 o 
   1  -7   8       31.85       26.06      4.67 o 
   2  -7   8        0.18        1.60      3.39 o 
   3  -7   8       47.91       53.17      7.94 o 
   4  -7   8       25.85       19.58      9.25 o 
   5  -7   8       54.45       47.38      6.51 o 
   6  -7   8        1.04       -1.69      1.91 o 
  -7  -6   8        2.56        3.35      5.39 o 
  -6  -6   8       21.27       15.48      4.67 o 
  -5  -6   8       40.01       40.74      4.56 o 
  -4  -6   8      124.99      132.14      8.36 o 
  -3  -6   8      251.92      267.77     11.30 o 
  -2  -6   8     1507.46     1475.96     55.69 o 
  -1  -6   8       15.97       15.46      3.73 o 
   0  -6   8     2437.25     2438.77     76.20 o 
   1  -6   8      104.05       95.40      7.18 o 
   2  -6   8      936.98      961.99     41.96 o 
   3  -6   8       49.88       63.34      8.14 o 
   4  -6   8       20.30       19.90      5.74 o 
   5  -6   8        0.94        1.75      2.37 o 
   6  -6   8       31.37       32.26      6.21 o 
   7  -6   8       69.00       61.04     15.28 o 
   8  -6   8       79.27       29.66     10.61 o 
  -7  -5   8      225.23      280.01     19.51 o 
  -6  -5   8        1.30        1.24      3.53 o 
  -5  -5   8        7.17        9.41      3.50 o 
  -4  -5   8      296.18      285.16     15.90 o 
  -3  -5   8       91.10       88.93      7.57 o 
  -2  -5   8        0.15        1.40      1.90 o 
  -1  -5   8     1439.04     1565.24     42.12 o 
   0  -5   8      276.11      259.65     10.73 o 
   1  -5   8      779.79      794.12     33.70 o 
   2  -5   8      727.71      766.00     41.60 o 
   3  -5   8      552.86      631.66     38.17 o 
   4  -5   8      130.72      108.55     10.64 o 
   5  -5   8        2.64        0.07      1.30 o 
   6  -5   8       15.32       20.77      4.01 o 
   7  -5   8       31.53       20.51     12.35 o 
   8  -5   8       96.36      106.13     17.11 o 
  -8  -4   8        5.23        6.54      7.16 o 
  -7  -4   8      137.96      176.58     13.34 o 
  -6  -4   8      375.77      394.13     16.57 o 
  -5  -4   8      187.24      193.36      9.30 o 
  -4  -4   8       87.05       93.26      6.31 o 
  -3  -4   8      193.33      196.72      8.56 o 
  -2  -4   8       12.03       12.34      2.62 o 
  -1  -4   8      163.89      169.40      7.95 o 
   0  -4   8       33.44       30.01      3.83 o 
   1  -4   8      188.62      202.38     12.09 o 
   2  -4   8      257.75      264.16     14.72 o 
   3  -4   8       42.35       39.49      6.62 o 
   4  -4   8      121.13      121.76      8.26 o 
   5  -4   8      147.59      135.83      9.66 o 
   6  -4   8       81.52       76.58     18.59 o 
   7  -4   8       42.38       43.12      7.27 o 
   8  -4   8       23.60       20.30     16.47 o 
  -8  -3   8       18.64       14.62      3.66 o 
  -7  -3   8        5.43        6.39      2.80 o 
  -6  -3   8        0.13        5.49      3.64 o 
  -5  -3   8      259.86      264.30     22.16 o 
  -4  -3   8       11.88       15.73      3.98 o 
  -3  -3   8       86.86       79.41      4.40 o 
  -2  -3   8      138.83      119.55      5.16 o 
  -1  -3   8      178.30      166.57      5.17 o 
   0  -3   8      467.17      347.65     57.49 o 
   1  -3   8      202.45      207.48     11.65 o 
   2  -3   8       27.48       32.63      8.85 o 
   3  -3   8      314.13      311.99      6.93 o 
   4  -3   8        1.66        1.34      1.57 o 
   5  -3   8        1.22        2.44      1.78 o 
   6  -3   8        0.03       -2.54      2.77 o 
   7  -3   8        3.34        2.15      6.14 o 
   8  -3   8        9.97        6.74      8.62 o 
  -8  -2   8        9.69        9.30      4.09 o 
  -7  -2   8       70.69       86.76      5.44 o 
  -6  -2   8        1.16        0.01      1.51 o 
  -5  -2   8        8.76       10.39      3.35 o 
  -4  -2   8      240.30      236.56     10.28 o 
  -3  -2   8      330.40      323.01     10.01 o 
  -2  -2   8      175.28      179.75      5.55 o 
  -1  -2   8      621.44      604.97     11.98 o 
   0  -2   8        1.40        0.74      2.09 o 
   1  -2   8      119.25      108.98      5.90 o 
   2  -2   8      198.15      218.14      6.95 o 
   3  -2   8        6.76        8.17      3.48 o 
   4  -2   8      473.35      454.47     17.30 o 
   5  -2   8        0.18        1.68      2.95 o 
   6  -2   8       33.99       28.72      4.67 o 
   7  -2   8       29.90       20.01      4.79 o 
   8  -2   8        0.89        4.32      3.56 o 
  -9  -1   8        0.92        9.57     15.56 o 
  -8  -1   8       64.75       75.60      6.35 o 
  -7  -1   8       14.83       12.79      2.35 o 
  -6  -1   8      252.00      246.74      8.20 o 
  -5  -1   8      133.94      130.91      9.89 o 
  -4  -1   8       22.63       23.01      1.98 o 
  -3  -1   8      180.53      175.95      5.28 o 
  -2  -1   8       12.68       11.51      2.89 o 
  -1  -1   8      632.00      661.90     38.21 o 
   0  -1   8        5.96        3.66      2.05 o 
   1  -1   8      118.56      118.57      7.99 o 
   2  -1   8       45.68       42.02      4.34 o 
   3  -1   8      138.92      130.52     11.48 o 
   4  -1   8        5.83        7.64      7.42 o 
   5  -1   8      341.63      325.49     21.57 o 
   6  -1   8       32.10       27.55      5.43 o 
   7  -1   8       36.02       35.82      6.88 o 
   8  -1   8        4.13        8.15      7.73 o 
  -9   0   8        2.39        1.57      8.31 o 
  -8   0   8       19.13       12.06     10.51 o 
  -7   0   8       62.19       71.30      9.64 o 
  -6   0   8        3.04        2.09      1.20 o 
  -5   0   8       57.49       56.23      3.16 o 
  -4   0   8      228.71      233.29      9.36 o 
  -3   0   8      101.41      111.26      5.39 o 
  -2   0   8        5.24        9.31      2.73 o 
  -1   0   8        0.69        2.02      2.13 o 
   0   0   8     1095.07      904.98     47.78 o 
   1   0   8     1120.26     1114.12     42.63 o 
   2   0   8      426.03      412.64     22.53 o 
   3   0   8      231.65      209.06     11.99 o 
   4   0   8        2.55       -3.48      3.48 o 
   5   0   8       49.64       52.40      7.41 o 
   6   0   8       79.93       74.33     14.01 o 
   7   0   8        0.06        1.22      5.34 o 
   8   0   8        3.63        3.75      6.42 o 
  -9   1   8        6.97        7.82     10.96 o 
  -8   1   8        0.08       -2.78      5.47 o 
  -7   1   8       80.38       82.75     11.35 o 
  -6   1   8        6.16        1.33      4.94 o 
  -5   1   8       96.94       91.65      9.48 o 
  -4   1   8       13.56       14.56      2.42 o 
  -3   1   8      533.96      576.53     51.71 o 
  -2   1   8       39.69       42.81      3.97 o 
  -1   1   8       30.23       30.17      9.79 o 
   0   1   8      124.67      136.69     14.51 o 
   1   1   8       40.22       45.69     14.56 o 
   2   1   8       41.00       43.10     11.24 o 
   3   1   8        0.01        0.91      3.41 o 
   4   1   8      395.35      412.26     32.85 o 
   5   1   8       67.11       70.56      9.40 o 
   6   1   8       20.64       15.37      8.86 o 
   7   1   8       66.70       72.64     10.77 o 
   8   1   8        0.28       -0.89      4.34 o 
  -9   2   8       16.58       14.15     10.37 o 
  -8   2   8        2.15        3.85      7.38 o 
  -7   2   8       51.61       44.33     13.52 o 
  -6   2   8      692.71      749.91     39.47 o 
  -5   2   8     1050.47     1108.41     45.30 o 
  -4   2   8      845.48      882.01     24.64 o 
  -3   2   8      502.63      534.61     16.24 o 
  -2   2   8      270.33      232.77      8.33 o 
  -1   2   8      195.40      190.00     20.84 o 
   0   2   8      100.71      114.85     23.35 o 
   1   2   8        0.14       -1.43      4.71 o 
   2   2   8      121.15      109.48     13.81 o 
   3   2   8      223.48      230.66     20.77 o 
   4   2   8       45.63       53.84      9.67 o 
   5   2   8       78.63      104.50     17.35 o 
   6   2   8       19.04        7.34      6.29 o 
   7   2   8       10.92        7.40     10.17 o 
   8   2   8       46.79       26.33     20.98 o 
  -9   3   8        6.79        6.02      6.90 o 
  -8   3   8        0.86        5.10      5.50 o 
  -7   3   8        2.88        2.78      4.58 o 
  -6   3   8       42.38       40.73     11.04 o 
  -5   3   8       67.78       79.85     44.75 o 
  -4   3   8      641.00      659.64     32.25 o 
  -3   3   8      100.53       84.16     11.11 o 
  -2   3   8      835.52      758.97     50.87 o 
  -1   3   8        2.67        8.66      9.27 o 
   0   3   8      116.70      113.49     16.15 o 
   1   3   8      561.22      586.21     35.02 o 
   2   3   8       10.14       14.34     11.01 o 
   3   3   8       26.81       29.69     13.01 o 
   4   3   8        4.54        3.81      6.00 o 
   5   3   8       13.14       13.39      8.04 o 
   6   3   8      183.19      229.08     20.42 o 
   7   3   8       69.06        2.75      8.88 o 
  -9   4   8      143.69      182.21     95.61 o 
  -8   4   8       39.47       36.37     22.58 o 
  -7   4   8        0.05       -1.77      4.07 o 
  -6   4   8       24.00       36.06     21.62 o 
  -5   4   8      713.55      763.13     72.99 o 
  -4   4   8       46.65       39.40      1.95 o 
  -3   4   8      203.55      191.23     28.33 o 
  -2   4   8      312.75      332.73     28.85 o 
  -1   4   8      158.89      162.77     20.05 o 
   0   4   8       59.40       89.79     16.24 o 
   1   4   8       48.31       56.47     17.36 o 
   2   4   8      881.31      979.74     61.77 o 
   3   4   8       35.49       30.52     10.55 o 
   4   4   8      100.44      111.41     15.60 o 
   5   4   8        6.69        3.36     10.09 o 
   6   4   8      136.44      156.77     18.45 o 
   7   4   8       61.99       85.05     51.19 o 
  -9   5   8        6.89        3.85      9.59 o 
  -8   5   8      167.72      228.89     19.01 o 
  -7   5   8       38.99       56.03     33.22 o 
  -6   5   8       47.08       54.28     26.28 o 
  -5   5   8       62.64       47.38     22.06 o 
  -4   5   8       21.48       23.07      3.27 o 
  -3   5   8      113.73      114.85     19.03 o 
  -2   5   8       21.34       22.09     11.60 o 
  -1   5   8        1.27        0.52      5.73 o 
   0   5   8      454.48      523.24     45.07 o 
   1   5   8       13.97       23.69     14.99 o 
   2   5   8       51.74       68.56     24.96 o 
   3   5   8       54.20       53.04     15.35 o 
   4   5   8        0.55        2.61      7.12 o 
   5   5   8       36.07        0.60      4.67 o 
   6   5   8        0.79        1.00      9.02 o 
  -8   6   8       35.46       40.70     22.81 o 
  -7   6   8      108.36        2.63     14.40 o 
  -6   6   8       96.65        0.48     10.05 o 
  -5   6   8       16.75       26.44     19.94 o 
  -4   6   8      118.92      107.70     19.66 o 
  -3   6   8        6.59       -7.05     11.61 o 
  -2   6   8      121.31      131.22     20.61 o 
  -1   6   8      211.66      212.96     31.09 o 
   0   6   8       80.16       91.64     22.27 o 
   1   6   8      166.64      158.16     22.38 o 
   2   6   8        3.56        8.43     11.03 o 
   3   6   8       10.13        2.55      7.12 o 
   4   6   8        7.94        1.92      6.15 o 
   5   6   8       25.10        0.37      5.32 o 
   6   6   8       12.11       -0.14      5.69 o 
  -8   7   8        5.82        4.47      8.32 o 
  -7   7   8        0.01       -2.39     13.48 o 
  -6   7   8      176.05      190.77     42.32 o 
  -5   7   8       31.97       19.98     32.07 o 
  -4   7   8       87.53       85.13      4.65 o 
  -3   7   8       51.06       58.02     16.58 o 
  -2   7   8       58.19       67.72     27.37 o 
  -1   7   8       56.90       68.40     16.81 o 
   0   7   8       28.76       21.99     13.76 o 
   1   7   8        0.19       10.30     12.35 o 
   2   7   8       75.26       74.43     17.10 o 
   3   7   8        4.02        3.54      8.10 o 
   4   7   8        5.03        0.48      9.20 o 
   5   7   8       43.91       -1.97      7.41 o 
  -8   8   8       98.38      167.36     20.22 o 
  -7   8   8      127.50      189.30     48.22 o 
  -6   8   8        4.66       16.71     33.03 o 
  -5   8   8       50.00       60.98     45.31 o 
  -4   8   8       14.49        7.31      2.79 o 
  -3   8   8      122.00      144.12     23.03 o 
  -2   8   8       49.15       36.69     17.37 o 
  -1   8   8      123.39      143.25     27.37 o 
   0   8   8      267.33      291.90     56.62 o 
   1   8   8        3.75        8.79     16.32 o 
   2   8   8       16.02       14.37     12.70 o 
   3   8   8      130.94      170.58     32.07 o 
   4   8   8       25.75       -0.20      6.14 o 
  -7   9   8        0.11        4.27     17.27 o 
  -6   9   8       32.09        1.79     22.34 o 
  -5   9   8        4.71        2.85     12.62 o 
  -4   9   8        0.21        0.74      2.05 o 
  -3   9   8        1.42       -1.37      2.74 o 
  -2   9   8       26.66       58.67     21.54 o 
  -1   9   8      127.01      190.38     27.23 o 
   0   9   8      229.22      274.78     37.29 o 
   1   9   8        1.17       -2.51      8.00 o 
   2   9   8        0.88        6.38      9.86 o 
   3   9   8        1.38       -1.07     10.21 o 
  -6  10   8        0.62       23.29     41.08 o 
  -5  10   8       22.98       20.03     16.13 o 
  -4  10   8        0.05       -3.68      8.93 o 
  -3  10   8       17.32       17.96      6.35 o 
  -2  10   8        4.21       -2.18     14.06 o 
  -1  10   8       41.29       77.86     20.34 o 
   0  10   8        6.71       27.19     15.03 o 
   1  10   8        3.76        3.41      9.55 o 
   2  10   8       21.24       21.04     24.92 o 
  -4  11   8       31.51       16.98     18.53 o 
  -3  11   8        3.25        4.21      3.80 o 
  -2  11   8       37.93       52.38     14.10 o 
  -1  11   8        4.34        4.28     11.72 o 
   0  11   8       16.92       -2.99     23.21 o 
  -1 -11   9       67.37       79.57     21.62 o 
   0 -11   9       32.52       37.57     11.13 o 
   1 -11   9        1.31        0.36      4.43 o 
   2 -11   9       33.68       41.43      7.90 o 
   3 -11   9       26.69       24.57      8.50 o 
   4 -11   9       39.52       51.05     10.49 o 
  -3 -10   9       63.49       72.53     21.50 o 
  -2 -10   9       11.15       11.09      6.90 o 
  -1 -10   9        0.57       -2.87      8.34 o 
   0 -10   9       34.57       38.81     10.13 o 
   1 -10   9       70.17       82.22      9.33 o 
   2 -10   9        0.21       -0.80      3.35 o 
   3 -10   9       83.02      108.77     13.48 o 
   4 -10   9       18.78       20.98     11.93 o 
   5 -10   9       13.11       13.16      6.26 o 
  -4  -9   9      132.73      133.37     20.70 o 
  -3  -9   9        0.01        0.05      1.88 o 
  -2  -9   9      391.46      247.68     11.73 o 
  -1  -9   9      119.10       86.75     62.60 o 
   0  -9   9       16.51       15.66      5.20 o 
   1  -9   9       47.26       46.83      7.09 o 
   2  -9   9        0.02        4.91      3.90 o 
   3  -9   9        0.12        2.23      4.35 o 
   4  -9   9       21.70       31.79     12.36 o 
   5  -9   9        4.59        5.15      4.87 o 
   6  -9   9       29.43       23.81     11.37 o 
  -5  -8   9        1.53       -1.60      4.43 o 
  -4  -8   9       29.43       30.36     12.43 o 
  -3  -8   9       45.29       39.79      9.69 o 
  -2  -8   9        4.52        1.90      2.06 o 
  -1  -8   9       66.59       66.85      7.57 o 
   0  -8   9       20.59       26.32      6.53 o 
   1  -8   9       69.46       63.60      8.87 o 
   2  -8   9       26.99       34.46      8.06 o 
   3  -8   9      555.91      571.12     30.31 o 
   4  -8   9        2.44        4.47      7.46 o 
   5  -8   9        1.64        3.39      4.47 o 
  -6  -7   9       20.87       22.54     10.00 o 
  -5  -7   9       17.49       12.91      9.25 o 
  -4  -7   9       62.01       64.62     18.93 o 
  -3  -7   9       85.34       82.63     10.26 o 
  -2  -7   9       27.27       36.32      4.52 o 
  -1  -7   9        2.40       -0.10      1.64 o 
   0  -7   9        2.82        5.57      3.40 o 
   1  -7   9       68.12       73.22      7.30 o 
   2  -7   9       28.83       26.01      6.74 o 
   3  -7   9       12.31        6.66      4.83 o 
   4  -7   9       37.40       40.56      7.66 o 
   5  -7   9       20.20       22.10     10.41 o 
   6  -7   9       73.85       90.26     11.09 o 
  -6  -6   9       34.47       29.13     10.17 o 
  -5  -6   9       72.74       67.47      7.63 o 
  -4  -6   9        0.27        0.29      2.21 o 
  -3  -6   9       48.27       54.43      8.12 o 
  -2  -6   9      480.78      456.63     28.56 o 
  -1  -6   9      137.33      122.26     16.23 o 
   0  -6   9      624.58      643.88     24.71 o 
   1  -6   9       15.62        9.81      5.15 o 
   2  -6   9      420.08      395.06     21.50 o 
   3  -6   9       71.58       64.26      8.66 o 
   4  -6   9       42.05       52.45      8.38 o 
   5  -6   9        9.51        7.10      2.28 o 
   6  -6   9        3.51       -4.63      4.63 o 
  -7  -5   9        0.01        3.27      4.89 o 
  -6  -5   9       59.28       56.91      6.99 o 
  -5  -5   9      224.24      255.21     13.92 o 
  -4  -5   9        2.68       -0.41      5.17 o 
  -3  -5   9       85.53       86.54      5.43 o 
  -2  -5   9        1.83        0.65      1.86 o 
  -1  -5   9      157.86      148.97      5.91 o 
   0  -5   9     1345.87     1361.52     40.81 o 
   1  -5   9       35.66       37.61     11.33 o 
   2  -5   9     1638.27     1711.04     85.27 o 
   3  -5   9       42.63       29.79     10.93 o 
   4  -5   9     1059.65     1095.53     49.46 o 
   5  -5   9      120.52      123.34     18.76 o 
   6  -5   9       19.67       16.97      5.59 o 
   7  -5   9        6.23        2.78      3.40 o 
  -7  -4   9      220.93      233.68     14.88 o 
  -6  -4   9        1.21        0.04      1.66 o 
  -5  -4   9      611.95      643.39     25.67 o 
  -4  -4   9        8.87        9.96      3.12 o 
  -3  -4   9      539.05      547.46     15.48 o 
  -2  -4   9       68.05       65.47      4.18 o 
  -1  -4   9        0.97        1.02      1.42 o 
   0  -4   9      519.44      544.55     32.07 o 
   1  -4   9      114.74      102.35      9.61 o 
   2  -4   9       24.54       23.09      5.82 o 
   3  -4   9       13.88       15.79      5.66 o 
   4  -4   9       37.67       31.78      5.70 o 
   5  -4   9       24.33       24.76      4.45 o 
   6  -4   9      111.72      120.78     14.09 o 
   7  -4   9       32.14       21.36      6.71 o 
   8  -4   9       94.61       87.15     16.63 o 
  -8  -3   9       54.90       72.47      9.02 o 
  -7  -3   9       54.01       70.88      8.27 o 
  -6  -3   9      113.22      130.18      9.96 o 
  -5  -3   9      148.86      162.61      8.50 o 
  -4  -3   9      132.62      127.15      6.59 o 
  -3  -3   9       53.65       56.66      4.24 o 
  -2  -3   9        2.66        2.01      1.64 o 
  -1  -3   9      652.18      646.82     15.36 o 
   0  -3   9      100.00       88.09     11.85 o 
   1  -3   9       62.03       68.32      7.22 o 
   2  -3   9       83.34       84.92      8.81 o 
   3  -3   9       58.77       55.33      3.22 o 
   4  -3   9      141.90      134.31      6.10 o 
   5  -3   9      291.08      283.05      9.91 o 
   6  -3   9        4.55        7.77      2.61 o 
   7  -3   9       10.74       14.04     15.00 o 
   8  -3   9        1.70       -3.07     12.09 o 
  -8  -2   9      180.10      209.06      9.59 o 
  -7  -2   9        3.88        9.47      2.64 o 
  -6  -2   9       31.07       36.53      6.20 o 
  -5  -2   9       14.45       16.97      3.20 o 
  -4  -2   9       10.63        9.03      1.88 o 
  -3  -2   9      236.32      254.16      6.68 o 
  -2  -2   9      214.03      207.37     13.05 o 
  -1  -2   9       40.93       39.42      3.82 o 
   0  -2   9      404.95      376.30     13.75 o 
   1  -2   9       13.61       12.27      2.53 o 
   2  -2   9       16.45       13.89      2.52 o 
   3  -2   9       97.31       92.89      4.96 o 
   4  -2   9       76.59       69.00      7.56 o 
   5  -2   9       75.90       76.61      8.52 o 
   6  -2   9        4.37        3.13      2.69 o 
   7  -2   9       30.98       29.28      5.21 o 
   8  -2   9        0.18        4.17      5.23 o 
  -8  -1   9       24.92        8.07     10.14 o 
  -7  -1   9       44.03       65.59     12.97 o 
  -6  -1   9        1.43        3.11      1.76 o 
  -5  -1   9      154.65      162.63      7.85 o 
  -4  -1   9      112.57      114.89      6.40 o 
  -3  -1   9       76.07       68.40      4.01 o 
  -2  -1   9      144.58      134.67      4.99 o 
  -1  -1   9      244.64      236.41     12.11 o 
   0  -1   9      108.04      116.48      7.42 o 
   1  -1   9      731.83      711.57     18.42 o 
   2  -1   9        0.57        0.57      2.29 o 
   3  -1   9       14.12        9.46      5.37 o 
   4  -1   9      109.26      108.21      7.83 o 
   5  -1   9       18.40       17.48      6.01 o 
   6  -1   9       87.68       84.12     10.62 o 
   7  -1   9       16.47        8.29      6.96 o 
   8  -1   9        0.75        5.31      7.74 o 
  -9   0   9       11.44       14.02     13.13 o 
  -8   0   9       30.19       21.64     15.89 o 
  -7   0   9        0.73        5.53      7.69 o 
  -6   0   9      436.52      404.43     22.08 o 
  -5   0   9      409.11      367.87     22.63 o 
  -4   0   9      234.53      235.37      9.84 o 
  -3   0   9      988.32     1032.15     32.98 o 
  -2   0   9      220.97      234.67     18.19 o 
  -1   0   9        5.12        3.80      2.96 o 
   0   0   9      314.27      306.01     19.94 o 
   1   0   9      304.05      318.87     20.04 o 
   2   0   9      144.75      158.24     12.73 o 
   3   0   9       56.80       51.48      9.33 o 
   4   0   9       18.47       18.53      8.12 o 
   5   0   9       53.30       56.38      8.35 o 
   6   0   9       97.79      111.12     16.83 o 
   7   0   9        5.87       14.25      7.53 o 
   8   0   9       20.55        8.35      7.85 o 
  -9   1   9        1.14       -4.69      9.81 o 
  -8   1   9      165.05      195.48     24.40 o 
  -7   1   9        1.51        7.35      7.44 o 
  -6   1   9       57.07       53.76     12.83 o 
  -5   1   9      114.12      113.54     19.05 o 
  -4   1   9       17.34       13.43      2.62 o 
  -3   1   9      414.17      421.71     17.11 o 
  -2   1   9       74.57       73.30      7.56 o 
  -1   1   9      134.64      127.89      8.46 o 
   0   1   9        2.29        7.79      6.96 o 
   1   1   9      156.39      159.50     23.94 o 
   2   1   9       92.64      108.40     15.42 o 
   3   1   9       14.80       16.61      8.13 o 
   4   1   9        0.01        0.67      4.46 o 
   5   1   9        0.16        2.00      5.44 o 
   6   1   9       19.31       25.39     10.04 o 
   7   1   9       62.33       54.58     34.04 o 
  -9   2   9       58.88       47.90     34.64 o 
  -8   2   9        5.80       -0.86      6.49 o 
  -7   2   9        3.02       -1.11      4.81 o 
  -6   2   9        3.34        3.34      3.79 o 
  -5   2   9      261.30      272.19     15.70 o 
  -4   2   9        4.66        3.84      1.94 o 
  -3   2   9      305.91      317.24     22.75 o 
  -2   2   9       13.94       13.15      3.11 o 
  -1   2   9      178.70      169.63     29.22 o 
   0   2   9        6.03       14.50      7.86 o 
   1   2   9        1.32       -3.12      7.36 o 
   2   2   9       12.36       14.67      7.48 o 
   3   2   9      110.64      111.57     15.23 o 
   4   2   9      188.60      200.61     16.15 o 
   5   2   9        4.76        2.07      6.30 o 
   6   2   9       36.92       37.90     24.29 o 
   7   2   9        9.48        0.82      4.72 o 
  -9   3   9       10.26        6.46      6.89 o 
  -8   3   9       34.11       29.49     18.51 o 
  -7   3   9       37.42       31.56     23.79 o 
  -6   3   9        1.51        2.17      4.02 o 
  -5   3   9       11.93        6.86     12.96 o 
  -4   3   9      512.75      581.44     25.97 o 
  -3   3   9      503.90      490.17     15.59 o 
  -2   3   9      751.87      665.50     38.46 o 
  -1   3   9      211.08      209.88     24.83 o 
   0   3   9      542.75      558.99     40.54 o 
   1   3   9      177.69      180.92     25.13 o 
   2   3   9      393.72      424.46     36.52 o 
   3   3   9       72.26       81.75     21.75 o 
   4   3   9        1.77       -0.15      4.74 o 
   5   3   9        6.85        7.61      7.33 o 
   6   3   9       16.88        1.34      4.97 o 
   7   3   9       17.16        2.74      8.75 o 
  -9   4   9        0.33       -2.92      5.87 o 
  -8   4   9       54.61       66.85     36.36 o 
  -7   4   9       90.55      104.57     59.13 o 
  -6   4   9      108.65      116.43     54.32 o 
  -5   4   9       20.78       13.36     16.07 o 
  -4   4   9       36.45       26.14      2.27 o 
  -3   4   9        9.28        6.59      1.26 o 
  -2   4   9      320.87      308.14     35.35 o 
  -1   4   9        0.12        5.53      9.81 o 
   0   4   9      393.88      400.12     46.53 o 
   1   4   9      278.32      354.41     48.31 o 
   2   4   9      236.69      249.67     29.68 o 
   3   4   9      432.64      513.45     33.90 o 
   4   4   9        1.08       -2.43      5.52 o 
   5   4   9       14.65       10.79     10.51 o 
   6   4   9        0.84       -1.68      6.05 o 
  -8   5   9       44.75       43.24     24.87 o 
  -7   5   9       76.55      104.74     55.80 o 
  -6   5   9      433.88      581.05     68.64 o 
  -5   5   9       85.36       72.71     25.85 o 
  -4   5   9      873.03      811.08     43.06 o 
  -3   5   9       52.53       56.50     14.73 o 
  -2   5   9       98.62      100.08     22.89 o 
  -1   5   9        0.14       -2.68      7.14 o 
   0   5   9       47.12       59.03     14.94 o 
   1   5   9      173.78      198.77     27.58 o 
   2   5   9       31.41       33.86     15.56 o 
   3   5   9       66.26       49.06     37.85 o 
   4   5   9       57.36       51.58     36.99 o 
   5   5   9        2.08        0.82      5.89 o 
   6   5   9        1.89       -1.01      8.43 o 
  -8   6   9       11.19        5.48      9.76 o 
  -7   6   9       43.93       -0.80     19.18 o 
  -6   6   9      146.19      174.66     38.73 o 
  -5   6   9      137.87      157.67     37.01 o 
  -4   6   9        5.96        3.80      2.55 o 
  -3   6   9      221.42      248.00     42.60 o 
  -2   6   9       13.56       21.38     11.27 o 
  -1   6   9       30.63       37.93     32.67 o 
   0   6   9      119.81      122.59     19.83 o 
   1   6   9       26.28       30.73     13.38 o 
   2   6   9       57.78       46.10     23.87 o 
   3   6   9        0.39        2.98      7.42 o 
   4   6   9        9.90        1.52      8.67 o 
   5   6   9        7.29       -0.27      4.55 o 
  -8   7   9        4.44        3.87      6.39 o 
  -7   7   9       34.54       -0.24     17.67 o 
  -6   7   9       84.39        2.91     13.92 o 
  -5   7   9       69.75        0.36      9.61 o 
  -4   7   9      105.49      116.65     21.86 o 
  -3   7   9       22.40       19.15     12.37 o 
  -2   7   9      277.88      305.84     30.21 o 
  -1   7   9       83.51       87.81     23.45 o 
   0   7   9       16.20       14.44     10.45 o 
   1   7   9       52.01       63.54     17.26 o 
   2   7   9       11.95       10.29      9.96 o 
   3   7   9       24.98       23.27     12.47 o 
   4   7   9        3.71        0.47      8.43 o 
  -7   8   9       33.12       -0.88     13.48 o 
  -6   8   9       29.37        1.04     12.09 o 
  -5   8   9       52.63        2.11     12.44 o 
  -4   8   9        1.14        1.45      2.21 o 
  -3   8   9        9.78        2.18      7.95 o 
  -2   8   9        4.87       -1.97      9.95 o 
  -1   8   9      245.24      324.53     42.28 o 
   0   8   9       32.89       36.49     14.17 o 
   1   8   9       44.06       54.70     20.35 o 
   2   8   9        3.00        4.71      9.06 o 
   3   8   9        1.78        7.51     13.61 o 
  -6   9   9        0.00      -15.87     21.90 o 
  -5   9   9       38.31       22.53     26.03 o 
  -4   9   9      163.70      200.11     27.62 o 
  -3   9   9        3.67       -0.08      5.73 o 
  -2   9   9       11.28       17.52     12.41 o 
  -1   9   9      158.43      253.55     47.46 o 
   0   9   9        0.49        1.85      8.64 o 
   1   9   9       42.21       45.35     20.67 o 
   2   9   9        4.99        3.34     10.53 o 
  -5  10   9        5.13       -0.77     10.85 o 
  -4  10   9       57.29       43.50     32.35 o 
  -3  10   9        5.79       10.98      3.24 o 
  -2  10   9       65.13       83.17     25.12 o 
  -1  10   9       15.58        7.42     14.09 o 
   0  10   9       13.87       18.67     18.44 o 
   1  10   9        0.01        2.07     11.39 o 
   0 -11  10       66.71       79.73     15.12 o 
   1 -11  10       28.30       31.08      9.35 o 
   2 -11  10       30.65       42.32     11.61 o 
  -2 -10  10       21.18       35.26     17.23 o 
  -1 -10  10       53.72       64.85     12.92 o 
   0 -10  10       14.13       19.92      6.39 o 
   1 -10  10       17.96       15.01      7.17 o 
   2 -10  10       12.36       19.42      8.30 o 
   3 -10  10       14.88       20.46      8.22 o 
   4 -10  10       26.28       28.44     13.80 o 
  -3  -9  10       71.34      114.87     14.16 o 
  -2  -9  10        0.92        9.01     10.77 o 
  -1  -9  10       28.62       27.48     11.17 o 
   0  -9  10      115.65      141.63     13.39 o 
   1  -9  10      124.97      152.49     22.58 o 
   2  -9  10      168.46      199.03     17.79 o 
   3  -9  10      419.81      444.08     28.20 o 
   4  -9  10       40.01       44.79     15.12 o 
   5  -9  10        0.74        3.31      4.87 o 
  -5  -8  10       57.39       62.77     12.08 o 
  -4  -8  10       18.60       15.70     13.70 o 
  -3  -8  10        3.16        3.47      3.50 o 
  -2  -8  10       15.54       22.01     10.57 o 
  -1  -8  10      296.71      314.35     18.55 o 
   0  -8  10        5.78        7.03      4.95 o 
   1  -8  10       97.81      111.34     11.58 o 
   2  -8  10       56.23       60.47     10.33 o 
   3  -8  10      248.61      276.96     19.90 o 
   4  -8  10       14.85       14.28      6.58 o 
   5  -8  10       23.82       27.36      7.86 o 
  -5  -7  10        0.00       -0.77      5.00 o 
  -4  -7  10        6.01        3.31      3.55 o 
  -3  -7  10       15.25       11.60     11.43 o 
  -2  -7  10       14.89       17.12      4.90 o 
  -1  -7  10       45.89       54.16      6.59 o 
   0  -7  10      114.34      139.62     10.13 o 
   1  -7  10      325.89      339.66     30.83 o 
   2  -7  10      145.46      151.60     13.96 o 
   3  -7  10        6.60       11.57      5.90 o 
   4  -7  10       11.57       10.13      5.58 o 
   5  -7  10       48.03       53.53     14.56 o 
  -6  -6  10        0.64       -1.84      4.61 o 
  -5  -6  10       49.08       60.30     34.54 o 
  -4  -6  10       39.06       38.52     22.46 o 
  -3  -6  10        5.69        3.95      3.77 o 
  -2  -6  10      127.18      128.14      7.24 o 
  -1  -6  10        0.32       -0.37      0.48 o 
   0  -6  10        0.03       -0.02      5.88 o 
   1  -6  10        6.94        8.54      8.26 o 
   2  -6  10        4.38        6.62      7.94 o 
   3  -6  10        7.01        4.51      4.63 o 
   4  -6  10       32.30       43.83      8.62 o 
   5  -6  10        0.02       -2.39      6.86 o 
   6  -6  10       19.44       21.54      7.22 o 
  -7  -5  10       14.31       11.99      6.48 o 
  -6  -5  10        3.05        4.57      3.56 o 
  -5  -5  10       66.65       65.78     21.02 o 
  -4  -5  10       28.35       24.85      7.81 o 
  -3  -5  10       40.90       35.97      4.19 o 
  -2  -5  10       45.56       44.39      3.98 o 
  -1  -5  10      199.85      187.63     20.57 o 
   0  -5  10      488.19      490.35     33.06 o 
   1  -5  10       17.71       13.44      8.62 o 
   2  -5  10      689.62      728.50     45.79 o 
   3  -5  10       24.10       24.73     11.13 o 
   4  -5  10      828.45      920.87     44.83 o 
   5  -5  10       26.49       22.22     18.07 o 
   6  -5  10      200.30      237.52     19.30 o 
  -7  -4  10        1.92        1.07      2.47 o 
  -6  -4  10       48.54       56.13      6.01 o 
  -5  -4  10       14.97       18.52      5.51 o 
  -4  -4  10      337.00      392.39     16.71 o 
  -3  -4  10       65.88       65.72      4.10 o 
  -2  -4  10      182.04      175.96      7.55 o 
  -1  -4  10      123.28      116.54      7.69 o 
   0  -4  10      159.57      169.87     17.67 o 
   1  -4  10       79.68       82.04      9.21 o 
   2  -4  10      394.49      421.67     22.42 o 
   3  -4  10      362.36      394.43     22.93 o 
   4  -4  10      429.67      240.49     16.87 o 
   5  -4  10      647.89      659.20    110.90 o 
   6  -4  10      273.34      285.07     44.87 o 
   7  -4  10       47.84       12.48      7.38 o 
  -7  -3  10       65.88       73.15     10.83 o 
  -6  -3  10       62.97       61.91      6.18 o 
  -5  -3  10      139.85      121.66     28.14 o 
  -4  -3  10      144.76      140.13      5.55 o 
  -3  -3  10       95.18       71.10      5.56 o 
  -2  -3  10      745.56      718.96     31.74 o 
  -1  -3  10      211.12      204.86      6.12 o 
   0  -3  10      212.80      177.84     17.17 o 
   1  -3  10       31.72       30.91      6.10 o 
   2  -3  10      226.45      238.31     15.71 o 
   3  -3  10       68.69       63.99     20.96 o 
   4  -3  10       92.27       77.57      4.65 o 
   5  -3  10       48.86       49.00      8.93 o 
   6  -3  10       79.96       66.00      4.65 o 
   7  -3  10        7.57        2.43      5.82 o 
  -8  -2  10        0.02        3.23      9.00 o 
  -7  -2  10       14.28       12.57      4.25 o 
  -6  -2  10       11.81       14.06      3.04 o 
  -5  -2  10        3.33        2.86      3.16 o 
  -4  -2  10      197.24      185.49      6.61 o 
  -3  -2  10       26.47       25.88      3.80 o 
  -2  -2  10       60.82       54.93      4.10 o 
  -1  -2  10      283.67      296.55     10.12 o 
   0  -2  10       14.29       10.81      3.41 o 
   1  -2  10      400.03      413.36     14.81 o 
   2  -2  10        0.21       -0.31      1.31 o 
   3  -2  10        4.35        2.08      1.42 o 
   4  -2  10      208.27      189.33      9.94 o 
   5  -2  10       82.53       80.82      7.61 o 
   6  -2  10       12.72       10.97      3.35 o 
   7  -2  10       14.87       15.87      4.59 o 
  -8  -1  10       85.25       95.34     20.98 o 
  -7  -1  10        8.16        9.05      2.43 o 
  -6  -1  10       52.16       47.86      6.08 o 
  -5  -1  10       71.74       79.21      7.99 o 
  -4  -1  10        5.39        6.89      2.08 o 
  -3  -1  10      489.30      522.07     21.10 o 
  -2  -1  10       31.78       33.42      2.84 o 
  -1  -1  10      163.51      176.46     13.20 o 
   0  -1  10       35.28       23.56      8.22 o 
   1  -1  10      254.84      254.36     10.51 o 
   2  -1  10        6.10        4.57      2.46 o 
   3  -1  10      110.86      105.10      9.42 o 
   4  -1  10        2.91        4.64      2.78 o 
   5  -1  10      166.41      155.14     15.21 o 
   6  -1  10        8.14        8.60      6.12 o 
   7  -1  10       12.54       12.29      6.72 o 
  -8   0  10       12.07        7.03      9.52 o 
  -7   0  10       16.78       13.75      9.08 o 
  -6   0  10        5.89        4.36      6.89 o 
  -5   0  10       72.84       77.00     11.72 o 
  -4   0  10      176.41      167.75      7.72 o 
  -3   0  10      226.91      246.07     13.85 o 
  -2   0  10      154.56      149.51     12.86 o 
  -1   0  10        2.51       -1.48      4.49 o 
   0   0  10      117.94      113.09      6.55 o 
   1   0  10      290.18      316.53     27.17 o 
   2   0  10     1130.17     1101.53     45.44 o 
   3   0  10      128.70      114.90     22.87 o 
   4   0  10       17.65       13.79      6.09 o 
   5   0  10      323.77      301.58     18.43 o 
   6   0  10       59.04       57.17     11.51 o 
   7   0  10        0.78       -5.85      6.36 o 
  -8   1  10        4.93       -0.12      6.90 o 
  -7   1  10        0.00       -0.64      4.72 o 
  -6   1  10       52.23       43.57     11.98 o 
  -5   1  10      131.77      121.45     10.20 o 
  -4   1  10      293.27      296.80     11.91 o 
  -3   1  10      342.39      323.51     16.53 o 
  -2   1  10       11.02        9.67      6.72 o 
  -1   1  10        1.93        3.88      3.27 o 
   0   1  10       87.08       93.59     11.88 o 
   1   1  10       64.90       83.28     13.75 o 
   2   1  10      322.84      326.43     25.32 o 
   3   1  10        1.20        0.70      4.48 o 
   4   1  10        5.72        7.23      6.32 o 
   5   1  10       80.05       74.95      9.50 o 
   6   1  10       47.09       39.30     11.55 o 
   7   1  10        6.11        1.03      6.57 o 
  -8   2  10      129.83      104.64     67.75 o 
  -7   2  10       27.65       23.33     18.15 o 
  -6   2  10       94.38      111.16     10.78 o 
  -5   2  10        1.51        2.47      9.71 o 
  -4   2  10      124.42      137.94      5.33 o 
  -3   2  10       24.63       26.58     12.05 o 
  -2   2  10       60.51       74.40     17.44 o 
  -1   2  10        0.30        1.42      5.08 o 
   0   2  10       46.75       58.97     11.71 o 
   1   2  10      108.03      109.38     14.69 o 
   2   2  10        9.18        9.94      6.70 o 
   3   2  10       15.38       13.06      6.70 o 
   4   2  10       41.68       36.73      8.13 o 
   5   2  10       34.55       37.05     11.87 o 
   6   2  10        4.98        9.26      7.01 o 
   7   2  10        8.57       -0.15      4.21 o 
  -8   3  10       29.93       17.63     14.38 o 
  -7   3  10       73.93       71.37     42.98 o 
  -6   3  10       36.32       32.94      7.31 o 
  -5   3  10        4.44        0.12      0.48 o 
  -4   3  10       34.57       33.48      2.57 o 
  -3   3  10       41.56       30.62      4.15 o 
  -2   3  10      325.87      310.20     26.46 o 
  -1   3  10      558.17      543.97     40.96 o 
   0   3  10      405.29      419.27     36.55 o 
   1   3  10      412.57      448.21     35.95 o 
   2   3  10       13.97       13.87      7.91 o 
   3   3  10      175.21      208.97     31.17 o 
   4   3  10        0.11        0.23      3.79 o 
   5   3  10        5.83        1.92      5.60 o 
   6   3  10       19.69        0.56      4.38 o 
  -8   4  10       16.90       14.33     12.58 o 
  -7   4  10        0.02       -0.47      3.82 o 
  -6   4  10      406.24      550.66     65.21 o 
  -5   4  10      126.32      135.29     32.71 o 
  -4   4  10      184.63      215.12      7.76 o 
  -3   4  10       28.90       26.68      3.30 o 
  -2   4  10      366.89      399.04     32.14 o 
  -1   4  10       31.80       37.02     14.65 o 
   0   4  10      452.56      473.98     33.56 o 
   1   4  10       72.22       87.85     16.00 o 
   2   4  10      445.64      493.28     40.91 o 
   3   4  10       23.22       10.87     13.85 o 
   4   4  10        3.73        2.92      6.57 o 
   5   4  10       26.50        1.40      7.21 o 
   6   4  10        8.05        1.60      6.25 o 
  -8   5  10       71.56       80.40     45.79 o 
  -7   5  10       73.37       94.86     53.43 o 
  -6   5  10       14.35        0.60     10.17 o 
  -5   5  10        0.02       -2.55     12.01 o 
  -4   5  10      365.20      346.81     35.44 o 
  -3   5  10       60.32       60.54     15.30 o 
  -2   5  10       13.98       16.04     10.45 o 
  -1   5  10      273.82      290.72     37.45 o 
   0   5  10       77.34       82.25     20.30 o 
   1   5  10      108.27      118.39     19.52 o 
   2   5  10        0.23        1.18      9.93 o 
   3   5  10      148.14      196.91     23.22 o 
   4   5  10       13.81        1.84      6.04 o 
   5   5  10       46.24        3.72      7.65 o 
  -8   6  10       23.55       22.65     15.55 o 
  -7   6  10       35.32        0.88     12.24 o 
  -6   6  10        4.52        1.75     12.48 o 
  -5   6  10       26.15        1.79     19.46 o 
  -4   6  10      236.16      281.85     31.09 o 
  -3   6  10       20.80       21.48     11.96 o 
  -2   6  10      212.19      272.64     44.80 o 
  -1   6  10        0.04        4.94      8.23 o 
   0   6  10        0.00       -1.02     10.41 o 
   1   6  10       26.25       18.16     11.71 o 
   2   6  10        7.51       11.28      9.70 o 
   3   6  10        0.96        2.00      6.92 o 
   4   6  10       39.89       -1.61      7.13 o 
   5   6  10        3.78        0.60      5.96 o 
  -7   7  10        3.68       -0.08     10.77 o 
  -6   7  10       57.02        1.12     20.54 o 
  -5   7  10       18.16       -0.16     15.28 o 
  -4   7  10       38.15       10.40     13.94 o 
  -3   7  10       60.91       84.33     22.89 o 
  -2   7  10      244.95      278.00     30.73 o 
  -1   7  10      289.20      370.94     40.48 o 
   0   7  10       21.67        8.65     12.49 o 
   1   7  10        9.06       12.39     18.46 o 
   2   7  10        0.11        0.29      8.46 o 
   3   7  10       14.74       13.68     13.08 o 
   4   7  10       16.24        4.74      8.23 o 
  -6   8  10        3.83       -0.28     18.47 o 
  -5   8  10        7.96        0.08      9.29 o 
  -4   8  10      107.64      120.94     29.66 o 
  -3   8  10        2.85        3.00     11.01 o 
  -2   8  10      154.58      178.06     30.19 o 
  -1   8  10       32.62       40.89     15.66 o 
   0   8  10      171.41      188.66     42.88 o 
   1   8  10       23.04       23.23     16.13 o 
   2   8  10        7.49        1.54      9.49 o 
   3   8  10        3.71        0.35      9.81 o 
  -5   9  10        1.01       16.75     21.34 o 
  -4   9  10       27.92       50.35     23.01 o 
  -3   9  10       46.62       59.23     19.46 o 
  -2   9  10       19.22       20.53     13.75 o 
  -1   9  10        0.76        5.75     11.88 o 
   0   9  10       12.31       23.81     15.12 o 
   1   9  10       35.90       29.38     15.78 o 
  -3  10  10       18.33       19.29      7.02 o 
  -2  10  10       15.27       25.27     16.02 o 
  -1  10  10       30.37       44.95     18.52 o 
  -1 -10  11        1.68        2.19      5.82 o 
   0 -10  11      148.69      178.67     17.62 o 
   1 -10  11        9.61        9.97      7.50 o 
   2 -10  11      123.42      152.60     27.72 o 
   3 -10  11      139.33      170.75     19.03 o 
  -3  -9  11       27.38       25.29      9.33 o 
  -2  -9  11        0.20        0.88      7.38 o 
  -1  -9  11      138.69      150.95     12.52 o 
   0  -9  11       94.28       93.67     10.47 o 
   1  -9  11       98.95      124.64     24.17 o 
   2  -9  11       63.09       72.95     20.10 o 
   3  -9  11      269.51      269.66     22.06 o 
   4  -9  11       40.90       37.37      9.69 o 
   5  -9  11       83.57      107.97     14.24 o 
  -4  -8  11       29.21       43.36     16.07 o 
  -3  -8  11      170.77      212.15     18.91 o 
  -2  -8  11        3.14        6.61      5.20 o 
  -1  -8  11      246.50      289.51     22.48 o 
   0  -8  11      283.12      321.09     20.10 o 
   1  -8  11       21.52       17.03     11.81 o 
   2  -8  11        0.18        4.67      8.69 o 
   3  -8  11       15.70       12.68      6.90 o 
   4  -8  11        4.25       -1.68      4.59 o 
  -5  -7  11      141.81      164.91     48.80 o 
  -4  -7  11        6.51        2.49      4.15 o 
  -3  -7  11       56.89       58.53     35.40 o 
  -2  -7  11       52.21       51.18     12.73 o 
  -1  -7  11       49.92       56.17     11.24 o 
   0  -7  11        0.22       -3.15      7.54 o 
   1  -7  11       67.29       71.95     17.03 o 
   2  -7  11        3.64        4.67      8.30 o 
   3  -7  11       61.61       71.95     11.17 o 
   4  -7  11       23.93       25.73      7.86 o 
   5  -7  11        1.15       -1.12      6.54 o 
  -6  -6  11      113.74      125.71     14.53 o 
  -5  -6  11        0.03       -1.11      3.12 o 
  -4  -6  11       80.82       85.02     48.44 o 
  -3  -6  11       69.65       64.95     17.48 o 
  -2  -6  11        8.87        9.67      2.38 o 
  -1  -6  11       80.77       93.35      7.99 o 
   0  -6  11        3.18        3.95      7.26 o 
   1  -6  11      107.27      116.82     19.34 o 
   2  -6  11        3.91       -0.84      5.86 o 
   3  -6  11       45.38       50.85      9.33 o 
   4  -6  11        0.49       -3.11      4.75 o 
   5  -6  11        5.94        1.48      6.90 o 
  -6  -5  11       42.41       52.88      7.65 o 
  -5  -5  11        8.47       10.92      4.66 o 
  -4  -5  11      111.43      119.07     13.28 o 
  -3  -5  11       37.54       29.91      3.66 o 
  -2  -5  11       80.06       84.81      9.67 o 
  -1  -5  11       61.81       57.32      8.34 o 
   0  -5  11      382.99      414.09     31.23 o 
   1  -5  11       10.45       13.12      5.50 o 
   2  -5  11      147.92      183.55     22.61 o 
   3  -5  11        0.91        6.94      8.62 o 
   4  -5  11       34.75       43.32      9.05 o 
   5  -5  11       99.36      111.88     21.62 o 
   6  -5  11       56.84       68.96     12.05 o 
  -7  -4  11        4.46        4.01      3.60 o 
  -6  -4  11       22.79       19.72      5.79 o 
  -5  -4  11       49.77       49.38      8.86 o 
  -4  -4  11      384.75      419.95     22.38 o 
  -3  -4  11      278.26      287.71     14.82 o 
  -2  -4  11       16.83       15.70      3.30 o 
  -1  -4  11      106.65       94.72     11.33 o 
   0  -4  11       30.07       41.60     10.93 o 
   1  -4  11        3.80        7.62      4.71 o 
   2  -4  11        6.72        5.07      4.55 o 
   3  -4  11        3.33        7.06      8.54 o 
   4  -4  11      417.39      475.63     28.56 o 
   5  -4  11        6.39        0.32      5.66 o 
   6  -4  11      681.85      803.53     45.07 o 
  -7  -3  11       29.85       26.99      4.54 o 
  -6  -3  11       59.09       57.42      6.02 o 
  -5  -3  11      166.66      154.40     17.31 o 
  -4  -3  11       62.61       60.39      4.73 o 
  -3  -3  11      206.54      177.09     15.41 o 
  -2  -3  11        5.40        4.70      1.82 o 
  -1  -3  11      231.59      193.27     14.60 o 
   0  -3  11      146.20      153.52     11.69 o 
   1  -3  11        0.15        1.16      3.11 o 
   2  -3  11       21.31       24.33      6.58 o 
   3  -3  11       74.02       57.65     25.03 o 
   4  -3  11       26.13       20.96      5.16 o 
   5  -3  11      122.94      104.76     20.93 o 
   6  -3  11       21.29       22.11      6.79 o 
  -7  -2  11       12.98       15.64      3.47 o 
  -6  -2  11       39.82       44.52      8.55 o 
  -5  -2  11       80.48       82.91     13.92 o 
  -4  -2  11      153.24      136.90      8.34 o 
  -3  -2  11      566.88      525.57     21.53 o 
  -2  -2  11      368.07      343.50     19.45 o 
  -1  -2  11       90.01       78.96      7.46 o 
   0  -2  11      501.46      519.93     29.36 o 
   1  -2  11       61.52       57.87      6.40 o 
   2  -2  11       23.08       23.42      2.97 o 
   3  -2  11       22.86       22.98      2.93 o 
   4  -2  11       19.20       18.28      3.99 o 
   5  -2  11       59.50       44.79      5.87 o 
   6  -2  11       43.30       32.92      7.22 o 
   7  -2  11       13.93        5.41      3.24 o 
  -8  -1  11        0.13       13.04     14.64 o 
  -7  -1  11        0.01        1.29      5.95 o 
  -6  -1  11        0.13       -0.15      3.39 o 
  -5  -1  11        2.31       -2.25      3.21 o 
  -4  -1  11      198.36      210.94      8.87 o 
  -3  -1  11       87.74       86.83      4.66 o 
  -2  -1  11      197.16      194.75      7.75 o 
  -1  -1  11        1.28        1.73      2.36 o 
   0  -1  11       10.95       10.59      3.34 o 
   1  -1  11      499.73      536.25     20.24 o 
   2  -1  11      394.07      351.56     10.49 o 
   3  -1  11       66.84       67.90      8.98 o 
   4  -1  11        9.29        9.21      3.23 o 
   5  -1  11       11.99        6.71      5.27 o 
   6  -1  11        3.27        4.71      5.38 o 
   7  -1  11        0.05        0.99      2.81 o 
  -8   0  11       90.42       87.82     23.82 o 
  -7   0  11       93.38       96.66     17.10 o 
  -6   0  11       28.86       19.98      9.64 o 
  -5   0  11       80.39       87.05     12.13 o 
  -4   0  11        1.17       -0.05      1.47 o 
  -3   0  11      105.99      116.98      5.28 o 
  -2   0  11      207.00      229.05     10.31 o 
  -1   0  11       63.37       63.46      5.95 o 
   0   0  11        5.76        6.48      3.73 o 
   1   0  11      296.10      317.54     25.05 o 
   2   0  11      870.67      869.79     36.54 o 
   3   0  11      317.56      285.14     15.58 o 
   4   0  11        0.87       -0.74      5.80 o 
   5   0  11        0.37        3.12      3.52 o 
   6   0  11        0.17        3.25      5.42 o 
   7   0  11       12.98        7.60      6.76 o 
  -8   1  11      104.74      114.92     21.36 o 
  -7   1  11      113.85      143.69     20.45 o 
  -6   1  11        1.00        2.10      4.82 o 
  -5   1  11       99.78       97.49      4.32 o 
  -4   1  11      256.40      244.56      7.82 o 
  -3   1  11       20.18       22.68      5.52 o 
  -2   1  11      488.02      510.31     22.77 o 
  -1   1  11      163.31      161.12      7.91 o 
   0   1  11       23.89       21.51     12.47 o 
   1   1  11        3.03        1.79      4.23 o 
   2   1  11        1.48        7.38      6.78 o 
   3   1  11        3.58        3.01      4.13 o 
   4   1  11       14.68       12.04      7.27 o 
   5   1  11       63.61       63.79     20.88 o 
   6   1  11        0.61        0.76      4.92 o 
  -8   2  11        7.53       14.39     12.56 o 
  -7   2  11      103.34       86.91     49.88 o 
  -6   2  11       84.42       93.98     10.24 o 
  -5   2  11        3.95        3.80      2.39 o 
  -4   2  11      204.23      200.34     11.65 o 
  -3   2  11       46.33       43.85      6.74 o 
  -2   2  11       85.81       86.47      7.35 o 
  -1   2  11       64.62       64.27     20.60 o 
   0   2  11        8.87       10.87     11.97 o 
   1   2  11      208.48      221.05     22.60 o 
   2   2  11       95.74      116.44     14.05 o 
   3   2  11       55.08       63.10     10.51 o 
   4   2  11       14.75       13.43      6.07 o 
   5   2  11        0.43        0.16      4.41 o 
   6   2  11        0.55       -0.65      4.53 o 
  -8   3  11       44.54       26.34     19.36 o 
  -7   3  11      138.86      166.53     20.74 o 
  -6   3  11      140.84      147.52     80.49 o 
  -5   3  11      105.72       88.37      5.44 o 
  -4   3  11       90.72      101.42      6.50 o 
  -3   3  11       38.03       28.18      4.38 o 
  -2   3  11      164.43      190.49     24.63 o 
  -1   3  11      160.43      140.32     20.93 o 
   0   3  11        4.60       -4.16      6.36 o 
   1   3  11       55.12       73.25     13.37 o 
   2   3  11        1.49       -1.97      6.20 o 
   3   3  11       23.98       29.53      9.38 o 
   4   3  11        2.71        5.16      7.71 o 
   5   3  11       15.36        8.19      7.67 o 
   6   3  11        3.23        0.21      3.81 o 
  -8   4  11        7.29        5.34      6.24 o 
  -7   4  11        7.34        7.49      6.02 o 
  -6   4  11       56.87       -0.28     15.32 o 
  -5   4  11       12.66        3.60      1.36 o 
  -4   4  11       50.58       53.94      4.36 o 
  -3   4  11       48.33       45.33      8.41 o 
  -2   4  11       62.24       62.94     23.41 o 
  -1   4  11      290.43      306.04     26.00 o 
   0   4  11      214.72      246.46     28.74 o 
   1   4  11      333.22      422.54     35.44 o 
   2   4  11      126.01      155.53     22.13 o 
   3   4  11      402.39      481.14     49.05 o 
   4   4  11      137.89      132.98     77.88 o 
   5   4  11        6.58        1.01      7.28 o 
  -7   5  11        2.80       -0.42      3.49 o 
  -6   5  11       66.84       -1.75     19.90 o 
  -5   5  11      261.61      328.18     49.26 o 
  -4   5  11        1.85        1.74      3.49 o 
  -3   5  11       10.58       11.88     12.29 o 
  -2   5  11       54.82       67.60     16.07 o 
  -1   5  11       21.83       26.26     14.30 o 
   0   5  11        1.27        3.03      9.22 o 
   1   5  11       28.58       39.09     13.23 o 
   2   5  11      193.03      249.92     29.24 o 
   3   5  11        0.28       -5.82     13.60 o 
   4   5  11      187.95      214.23     22.86 o 
   5   5  11       18.37        2.35      7.06 o 
  -7   6  11       71.05        0.72     22.30 o 
  -6   6  11       23.19        1.72     13.12 o 
  -5   6  11       35.18        3.31     13.28 o 
  -4   6  11        3.72        1.19      2.75 o 
  -3   6  11      158.51      177.47     28.44 o 
  -2   6  11       17.32       19.61     11.85 o 
  -1   6  11       22.51       37.61     13.83 o 
   0   6  11       54.56       76.16     17.01 o 
   1   6  11       18.24       16.82     13.78 o 
   2   6  11        0.59       -8.35      9.25 o 
   3   6  11       24.91       28.30     17.02 o 
   4   6  11       27.66       13.10     15.99 o 
  -6   7  11       17.56        0.04      9.69 o 
  -5   7  11       22.07        0.28      9.93 o 
  -4   7  11       56.72       61.88     18.88 o 
  -3   7  11       62.71       73.02     17.97 o 
  -2   7  11      183.35      283.67     48.22 o 
  -1   7  11       37.25       47.56     16.04 o 
   0   7  11       75.53       97.22     20.11 o 
   1   7  11        0.33       -5.03     10.53 o 
   2   7  11        1.30        4.42      9.20 o 
   3   7  11        1.19        3.55     12.25 o 
  -5   8  11       28.54       52.69     50.14 o 
  -4   8  11        8.99       11.31     15.44 o 
  -3   8  11        0.82       16.13     15.28 o 
  -2   8  11       43.87       60.74     22.33 o 
  -1   8  11       32.52       61.33     18.34 o 
   0   8  11      409.84      570.88     62.02 o 
   1   8  11       11.09       13.57     12.23 o 
   2   8  11       14.91       24.69     15.11 o 
  -4   9  11       16.67       29.88     17.13 o 
  -3   9  11        2.57        0.16     11.89 o 
  -2   9  11        1.84       -9.51     14.50 o 
  -1   9  11        2.31       -6.58     10.80 o 
   0   9  11      128.52      194.58     32.04 o 
  -2  -9  12       11.63       21.42      9.53 o 
  -1  -9  12       14.84       15.48      6.26 o 
   0  -9  12      145.78      159.66     18.43 o 
   1  -9  12      162.02      208.28     20.90 o 
   2  -9  12       10.31        1.04      7.86 o 
   3  -9  12        0.20       -0.52      4.47 o 
  -3  -8  12       68.53       81.45     13.28 o 
  -2  -8  12       12.30       17.26      6.88 o 
  -1  -8  12        7.14        8.87      4.76 o 
   0  -8  12        0.71       -0.08      3.59 o 
   1  -8  12      157.63      162.49     17.19 o 
   2  -8  12      311.45      349.59     37.73 o 
   3  -8  12       69.37       87.79     13.44 o 
   4  -8  12      131.40      150.45     17.55 o 
  -4  -7  12       35.11       36.93     14.44 o 
  -3  -7  12      111.41      145.10     15.67 o 
  -2  -7  12        0.72       -0.65      3.62 o 
  -1  -7  12      221.28      259.21     29.79 o 
   0  -7  12      109.06      115.47     13.64 o 
   1  -7  12        6.61       10.49      6.42 o 
   2  -7  12       47.64       45.51     15.99 o 
   3  -7  12       39.30       47.98     10.41 o 
   4  -7  12        0.48        5.90      5.74 o 
  -5  -6  12       48.85       40.46     15.07 o 
  -4  -6  12        0.17        3.99      4.02 o 
  -3  -6  12       19.35       10.46      4.59 o 
  -2  -6  12       62.88       63.64      6.98 o 
  -1  -6  12        8.48        0.16      5.03 o 
   0  -6  12       21.05       16.47     10.73 o 
   1  -6  12       26.84       35.02     13.60 o 
   2  -6  12       14.54       16.35     11.01 o 
   3  -6  12       70.07       78.65     11.65 o 
   4  -6  12        9.94       11.05      6.82 o 
   5  -6  12       47.97       61.26     18.07 o 
  -6  -5  12       22.96       18.34      5.31 o 
  -5  -5  12        7.06        7.23      5.04 o 
  -4  -5  12      402.50      447.30     26.82 o 
  -3  -5  12      200.56      195.00     13.89 o 
  -2  -5  12        9.35        6.40      2.11 o 
  -1  -5  12       20.15       18.11      9.53 o 
   0  -5  12        6.22        2.11      6.38 o 
   1  -5  12       65.93       70.48      9.97 o 
   2  -5  12        2.67        2.55      7.26 o 
   3  -5  12        3.19        2.03      4.59 o 
   4  -5  12      134.63      139.40     15.32 o 
   5  -5  12       95.60       80.45     19.14 o 
  -6  -4  12        8.84        3.26      4.14 o 
  -5  -4  12       36.88       25.30      4.61 o 
  -4  -4  12      277.45      281.81     15.77 o 
  -3  -4  12       17.15        8.51      4.11 o 
  -2  -4  12       11.24        7.15      2.71 o 
  -1  -4  12        5.39        3.47      1.54 o 
   0  -4  12      142.69      162.17     18.99 o 
   1  -4  12       62.21       67.05      9.49 o 
   2  -4  12        5.15        2.63      6.98 o 
   3  -4  12        3.65        3.11      7.34 o 
   4  -4  12      250.90      305.92     22.85 o 
   5  -4  12       12.64       21.14     12.84 o 
   6  -4  12      110.63      142.63     16.31 o 
  -6  -3  12        0.41        2.97      2.85 o 
  -5  -3  12        1.66        3.05      4.17 o 
  -4  -3  12        2.02        3.48      3.29 o 
  -3  -3  12       36.62       27.75      6.70 o 
  -2  -3  12       30.28       30.03      3.71 o 
  -1  -3  12        8.51        7.79      1.57 o 
   0  -3  12        8.12        5.34      4.11 o 
   1  -3  12       15.36       11.81      5.30 o 
   2  -3  12        3.82        3.63      4.51 o 
   3  -3  12       36.50       50.42     14.40 o 
   4  -3  12       59.21       66.49     11.01 o 
   5  -3  12        1.68        2.23      7.62 o 
   6  -3  12      310.65      369.50     40.28 o 
  -7  -2  12       25.25       39.35     10.42 o 
  -6  -2  12        6.76        5.95      5.06 o 
  -5  -2  12      134.64      118.13     36.83 o 
  -4  -2  12       12.44       10.22      2.71 o 
  -3  -2  12      197.41      177.34      7.67 o 
  -2  -2  12       77.24       83.15      6.12 o 
  -1  -2  12      460.37      425.25     25.73 o 
   0  -2  12        0.01        0.73      1.32 o 
   1  -2  12      162.11      166.65     11.37 o 
   2  -2  12        0.74        1.24      1.42 o 
   3  -2  12       44.12       38.59      3.52 o 
   4  -2  12       26.31       24.23      3.94 o 
   5  -2  12       24.75       21.78      4.30 o 
   6  -2  12        0.90        2.67      4.19 o 
  -7  -1  12        6.38        8.61      8.99 o 
  -6  -1  12        4.53        8.94      5.58 o 
  -5  -1  12        6.76        4.21      2.06 o 
  -4  -1  12       23.10       20.73      2.99 o 
  -3  -1  12      164.28      174.71      8.86 o 
  -2  -1  12      406.57      411.35     19.04 o 
  -1  -1  12       42.31       37.83     12.70 o 
   0  -1  12      192.35      194.02     11.11 o 
   1  -1  12       54.00       56.38      4.36 o 
   2  -1  12      539.26      517.47     32.39 o 
   3  -1  12        0.05        0.79      2.61 o 
   4  -1  12        0.18       -0.55      2.83 o 
   5  -1  12        7.40        4.89      5.32 o 
   6  -1  12       12.98       10.97      3.92 o 
  -7   0  12       45.01       56.99     16.77 o 
  -6   0  12       27.60       19.00      8.62 o 
  -5   0  12      121.12      114.32     10.01 o 
  -4   0  12       73.14       76.91      6.56 o 
  -3   0  12        9.72        9.98      2.32 o 
  -2   0  12      337.20      370.52     18.83 o 
  -1   0  12      294.54      312.59     25.87 o 
   0   0  12       19.43       17.82      3.81 o 
   1   0  12       94.50       86.26      5.96 o 
   2   0  12       12.84       15.82      4.74 o 
   3   0  12       76.46       83.86      7.65 o 
   4   0  12       91.44       89.84      8.29 o 
   5   0  12        2.44        0.03      4.17 o 
   6   0  12       23.40       14.36      7.35 o 
  -7   1  12        0.13       11.31     12.26 o 
  -6   1  12      124.69      142.21     16.85 o 
  -5   1  12       50.74       48.94      5.18 o 
  -4   1  12      189.60      200.18      8.72 o 
  -3   1  12        3.54        5.68      2.40 o 
  -2   1  12       24.76       24.78      3.99 o 
  -1   1  12        0.38        1.07      1.97 o 
   0   1  12      190.73      198.83     10.20 o 
   1   1  12        4.22       -0.20      4.14 o 
   2   1  12       53.77       62.24      9.11 o 
   3   1  12       59.55       56.82      8.87 o 
   4   1  12       17.57       17.98      5.74 o 
   5   1  12        9.83       10.43      5.27 o 
   6   1  12        5.57        2.86      6.25 o 
  -7   2  12       42.95       52.70     13.55 o 
  -6   2  12       29.04       27.80     15.12 o 
  -5   2  12      183.90      187.50     20.94 o 
  -4   2  12       24.60       21.13      4.25 o 
  -3   2  12      112.09      113.76      6.53 o 
  -2   2  12      198.30      190.22     11.97 o 
  -1   2  12       20.93       20.85      4.70 o 
   0   2  12       82.12      101.15     13.58 o 
   1   2  12      143.82      167.54     27.13 o 
   2   2  12       24.68       28.20     13.50 o 
   3   2  12        0.95       -2.14      5.89 o 
   4   2  12        0.19       -0.81      3.78 o 
   5   2  12        7.00        2.08      6.15 o 
  -7   3  12       58.74       48.91     34.70 o 
  -6   3  12       51.23       60.28     33.16 o 
  -5   3  12        9.66        3.56      1.98 o 
  -4   3  12       63.61       60.86     23.01 o 
  -3   3  12        1.21        2.20      3.83 o 
  -2   3  12      118.52      119.82     12.82 o 
  -1   3  12        2.28       -1.48      6.91 o 
   0   3  12      131.64      171.27     22.64 o 
   1   3  12        3.85        4.96      6.72 o 
   2   3  12       17.80       17.79     10.32 o 
   3   3  12       87.11       98.36     13.96 o 
   4   3  12       38.80       32.31     12.31 o 
   5   3  12        0.13       -3.06      5.81 o 
  -7   4  12        0.41       -1.21      4.60 o 
  -6   4  12      129.52      169.43     38.77 o 
  -5   4  12      496.13      647.34     67.84 o 
  -4   4  12       10.28        4.99      5.96 o 
  -3   4  12       29.36       23.22      4.16 o 
  -2   4  12      101.89      123.38     18.10 o 
  -1   4  12       18.34       28.14     13.47 o 
   0   4  12       55.49       58.63     17.22 o 
   1   4  12       27.81       28.85     13.78 o 
   2   4  12       77.26       86.95     15.62 o 
   3   4  12        0.26        9.43     10.12 o 
   4   4  12        0.00        2.20      5.62 o 
  -7   5  12        0.93       -0.53      3.90 o 
  -6   5  12       45.26        0.92     11.85 o 
  -5   5  12       80.92        0.20      9.21 o 
  -4   5  12        2.36        2.33      2.04 o 
  -3   5  12       35.07       27.42      8.11 o 
  -2   5  12       28.95       29.80     21.33 o 
  -1   5  12        4.13        0.79      6.84 o 
   0   5  12        1.77        4.82      7.57 o 
   1   5  12        0.19       -1.54     10.81 o 
   2   5  12       24.10       30.44     12.08 o 
   3   5  12       18.10       11.17     12.48 o 
   4   5  12       81.59       38.16     50.24 o 
  -6   6  12       15.90       -0.92     12.56 o 
  -5   6  12        4.43       -0.92     19.07 o 
  -4   6  12       14.13       28.68     21.42 o 
  -3   6  12       38.15       55.66     20.02 o 
  -2   6  12       15.64       24.76     12.91 o 
  -1   6  12       11.05       15.69     13.74 o 
   0   6  12       13.72       21.64     13.76 o 
   1   6  12       36.54       55.81     25.13 o 
   2   6  12        0.53        3.15     10.61 o 
   3   6  12       10.17        2.26     11.99 o 
  -5   7  12       40.84        1.08     12.60 o 
  -4   7  12       10.89       24.08     18.51 o 
  -3   7  12       55.14       73.01     22.32 o 
  -2   7  12       31.28       34.89     15.48 o 
  -1   7  12       85.71      141.02     28.69 o 
   0   7  12       40.36       47.22     38.21 o 
   1   7  12        0.07       -5.13     11.33 o 
   2   7  12       15.81       31.01     17.42 o 
  -4   8  12      119.56      179.47     30.54 o 
  -3   8  12       30.23       41.69     17.31 o 
  -2   8  12       12.96       33.43     16.72 o 
  -1   8  12       27.65       47.11     28.94 o 
   0   8  12      185.20      331.95     46.30 o 
  -2  -8  13       50.91       44.18      8.05 o 
  -1  -8  13        4.40       -1.12      4.71 o 
   0  -8  13       57.37       57.63     12.44 o 
   1  -8  13       23.14       17.31      8.66 o 
   2  -8  13       48.95       55.44     19.54 o 
   3  -8  13        1.56        3.03      5.82 o 
  -3  -7  13      114.74      106.51     73.01 o 
  -2  -7  13       82.32       77.34     18.31 o 
  -1  -7  13      312.45      339.86     24.53 o 
   0  -7  13      142.55      171.79     17.55 o 
   1  -7  13       96.38      106.85     14.48 o 
   2  -7  13        4.24        9.09     11.13 o 
   3  -7  13       30.73       39.81     10.65 o 
   4  -7  13      133.99      159.46     17.91 o 
  -4  -6  13       30.14       35.58      8.85 o 
  -3  -6  13       50.94       55.08      9.61 o 
  -2  -6  13        0.05       -1.99      6.74 o 
  -1  -6  13      229.89      273.13     28.36 o 
   0  -6  13       35.85       40.92      9.37 o 
   1  -6  13      112.63      152.52     24.37 o 
   2  -6  13        9.53       13.36     11.65 o 
   3  -6  13        0.52       -0.56      3.95 o 
   4  -6  13        1.22        1.40      4.91 o 
  -5  -5  13        7.76        4.96      4.16 o 
  -4  -5  13        2.78        0.48      3.58 o 
  -3  -5  13       77.89       89.94     10.57 o 
  -2  -5  13       67.96       87.43     10.57 o 
  -1  -5  13        7.44        4.43      7.14 o 
   0  -5  13       36.53       43.71     13.72 o 
   1  -5  13       30.33       31.99     12.88 o 
   2  -5  13        2.88        3.91      8.10 o 
   3  -5  13      111.20      128.87     15.12 o 
   4  -5  13       10.30       13.68      7.46 o 
   5  -5  13       48.80       60.23     12.17 o 
  -5  -4  13       41.80       26.19      6.95 o 
  -4  -4  13       34.84       23.01      7.11 o 
  -3  -4  13      325.49      319.63     34.08 o 
  -2  -4  13       17.58        8.96      3.88 o 
  -1  -4  13        2.83        2.95      6.18 o 
   0  -4  13       92.14      108.97     16.91 o 
   1  -4  13      154.60      185.35     23.53 o 
   2  -4  13       44.64       55.52     15.75 o 
   3  -4  13       39.30       53.09     10.41 o 
   4  -4  13       62.05       92.77     13.92 o 
   5  -4  13       45.63       55.88     12.28 o 
  -6  -3  13        1.30        7.19      7.79 o 
  -5  -3  13       73.47       74.58     12.40 o 
  -4  -3  13        1.56       -0.07      1.86 o 
  -3  -3  13       55.45       51.50      5.57 o 
  -2  -3  13       40.87       33.69      6.75 o 
  -1  -3  13       51.72       48.51      8.84 o 
   0  -3  13       56.40       67.92     13.96 o 
   1  -3  13       34.80       39.53     12.64 o 
   2  -3  13       27.33       31.43     12.60 o 
   3  -3  13       33.87       37.53      9.25 o 
   4  -3  13       51.34       69.48     11.77 o 
   5  -3  13       12.47       21.06      8.50 o 
   6  -3  13        5.20        8.14      7.18 o 
  -6  -2  13        1.33        0.20      5.58 o 
  -5  -2  13       12.99        6.20      6.66 o 
  -4  -2  13       61.89       60.98      4.76 o 
  -3  -2  13        1.61        0.45      1.56 o 
  -2  -2  13        9.58        7.79      2.34 o 
  -1  -2  13       32.83       25.06      3.98 o 
   0  -2  13       51.97       50.65      3.53 o 
   1  -2  13        9.34        7.59      3.65 o 
   2  -2  13        0.85        1.04      1.29 o 
   3  -2  13       48.73       46.21     12.55 o 
   4  -2  13        9.19       15.44     11.85 o 
   5  -2  13       32.17       34.30      9.77 o 
   6  -2  13       12.52       23.05      8.97 o 
  -6  -1  13       43.84       43.57     12.90 o 
  -5  -1  13        0.02        0.12      1.52 o 
  -4  -1  13       11.65       11.11      2.72 o 
  -3  -1  13       27.54       22.47      3.06 o 
  -2  -1  13      110.91      121.98     12.71 o 
  -1  -1  13      196.15      187.77     21.08 o 
   0  -1  13       55.73       50.47      8.74 o 
   1  -1  13      188.50      203.77     12.05 o 
   2  -1  13       82.57       77.69     11.69 o 
   3  -1  13       58.49       58.07      6.59 o 
   4  -1  13       29.05       19.44      5.31 o 
   5  -1  13        0.13        0.04      2.13 o 
  -7   0  13        0.55       12.65     16.91 o 
  -6   0  13       36.34       45.02     11.20 o 
  -5   0  13        0.17        2.40      3.22 o 
  -4   0  13       33.48       33.12      3.76 o 
  -3   0  13       14.97       12.33      2.62 o 
  -2   0  13        5.08        1.55      2.30 o 
  -1   0  13        0.08        3.68      3.87 o 
   0   0  13      340.08      357.40     13.02 o 
   1   0  13      350.80      385.13     15.02 o 
   2   0  13      511.54      509.60     23.57 o 
   3   0  13      224.61      191.96     11.38 o 
   4   0  13      122.08      110.38     15.34 o 
   5   0  13       27.10       13.14      8.87 o 
  -7   1  13        1.83        4.28      7.42 o 
  -6   1  13      150.87      164.26     18.21 o 
  -5   1  13       39.49       36.64      5.01 o 
  -4   1  13      174.17      187.02      8.88 o 
  -3   1  13       35.44       23.57      4.25 o 
  -2   1  13        0.20       -0.11      1.62 o 
  -1   1  13       61.00       63.84     17.22 o 
   0   1  13        0.13        0.89      2.12 o 
   1   1  13      170.24      181.70     14.19 o 
   2   1  13        5.52        2.78      4.18 o 
   3   1  13      122.59      134.86     12.45 o 
   4   1  13       44.01       52.87      8.43 o 
   5   1  13        2.91        2.39      5.64 o 
  -7   2  13       16.50        4.15      7.77 o 
  -6   2  13       70.88       61.18     38.49 o 
  -5   2  13       12.90        8.00      2.75 o 
  -4   2  13       86.85       81.44     10.43 o 
  -3   2  13      113.48      110.19     13.64 o 
  -2   2  13        6.21        6.79      2.98 o 
  -1   2  13       15.98       18.20      5.77 o 
   0   2  13       76.73       79.78     12.44 o 
   1   2  13        4.28        3.79      5.17 o 
   2   2  13      148.46      173.42     18.25 o 
   3   2  13        6.48        8.53      7.39 o 
   4   2  13        8.61        0.37      6.52 o 
   5   2  13        4.11        4.43      5.78 o 
  -6   3  13       39.43       36.49     27.64 o 
  -5   3  13       72.41        3.47     12.13 o 
  -4   3  13        0.11       -1.23      7.34 o 
  -3   3  13        8.35        4.67      3.67 o 
  -2   3  13      122.06      118.57      6.97 o 
  -1   3  13       10.41       10.08      9.34 o 
   0   3  13      314.59      354.67     25.62 o 
   1   3  13        0.90        7.29     11.27 o 
   2   3  13       87.13       88.47     16.85 o 
   3   3  13        0.74       -4.19      7.02 o 
   4   3  13       36.22       15.72     16.25 o 
  -6   4  13        0.53        0.71      4.23 o 
  -5   4  13      209.03      290.60     47.46 o 
  -4   4  13        2.22        0.99      2.10 o 
  -3   4  13        4.69        4.33      3.55 o 
  -2   4  13        0.78       -0.62      1.76 o 
  -1   4  13      105.87      158.16     20.55 o 
   0   4  13       23.56       24.94     12.56 o 
   1   4  13        1.64       10.42     10.62 o 
   2   4  13       93.63      108.27     24.33 o 
   3   4  13       58.36       28.18     24.05 o 
   4   4  13       12.52       12.49     12.09 o 
  -6   5  13        0.89       -1.60     21.94 o 
  -5   5  13        1.49        2.71     21.86 o 
  -4   5  13       49.53       34.70     36.46 o 
  -3   5  13        0.20       -1.88      2.86 o 
  -2   5  13        0.07        5.07      7.87 o 
  -1   5  13      214.77      314.36     47.54 o 
   0   5  13       32.97       42.70     13.51 o 
   1   5  13       10.47        8.26      8.95 o 
   2   5  13        1.43       -0.01      4.91 o 
   3   5  13       33.70       29.71     28.12 o 
  -5   6  13       10.69        1.08     12.17 o 
  -4   6  13        1.26       -0.24      9.53 o 
  -3   6  13        3.53        4.83      2.98 o 
  -2   6  13       42.66       46.40     25.34 o 
  -1   6  13        0.09       -4.09      8.49 o 
   0   6  13       15.48       28.58     15.79 o 
   1   6  13        4.95       -0.61      6.44 o 
   2   6  13        4.45        6.36     11.26 o 
  -4   7  13       16.44       36.42     24.41 o 
  -3   7  13       38.73       57.35     23.04 o 
  -2   7  13       46.55       72.18     20.60 o 
  -1   7  13       37.09       67.23     23.32 o 
   0   7  13       34.48       45.96     17.26 o 
  -2  -7  14       32.80       32.31      9.01 o 
  -1  -7  14        4.05        0.40      4.03 o 
   0  -7  14       72.42       80.05     13.28 o 
   1  -7  14       35.64       29.16      9.77 o 
   2  -7  14        0.08       -3.47      9.57 o 
   3  -7  14       28.98       24.41      9.97 o 
  -3  -6  14       14.31       16.11      6.98 o 
  -2  -6  14       21.24       14.64     10.65 o 
  -1  -6  14       99.93      125.80     21.22 o 
   0  -6  14       83.65      102.70     13.64 o 
   1  -6  14      207.50      230.26     31.35 o 
   2  -6  14       20.52       33.82     15.91 o 
   3  -6  14       47.64       53.01     11.85 o 
   4  -6  14       39.27       48.10     18.95 o 
  -4  -5  14       65.33       45.59      8.73 o 
  -3  -5  14      171.32      194.24     15.91 o 
  -2  -5  14        6.17        7.90      5.42 o 
  -1  -5  14       31.10       19.11     10.77 o 
   0  -5  14       20.43       26.84     12.68 o 
   1  -5  14       55.29       49.86     15.83 o 
   2  -5  14       28.15       39.17      9.65 o 
   3  -5  14        9.85        8.02      7.02 o 
   4  -5  14       37.79       43.47     18.11 o 
  -5  -4  14       41.31       16.27      7.34 o 
  -4  -4  14       19.97       14.00      4.08 o 
  -3  -4  14      586.16      678.57     43.87 o 
  -2  -4  14      295.44      325.66     20.30 o 
  -1  -4  14        5.31        6.78      7.74 o 
   0  -4  14       25.16       23.17     11.21 o 
   1  -4  14        4.62       12.32      9.93 o 
   2  -4  14        5.26        1.75      4.67 o 
   3  -4  14       19.36       29.52      9.41 o 
   4  -4  14        3.15        3.39      9.41 o 
  -5  -3  14       14.15        8.75      6.23 o 
  -4  -3  14       16.80        8.34      3.00 o 
  -3  -3  14        0.38       -1.33      2.66 o 
  -2  -3  14       32.28       23.01      8.66 o 
  -1  -3  14        4.20        5.26      4.51 o 
   0  -3  14       48.20       54.52     13.48 o 
   1  -3  14        7.02        5.26      8.02 o 
   2  -3  14        0.67       -1.08      4.11 o 
   3  -3  14       26.74       32.87      9.57 o 
   4  -3  14       27.72       35.94     16.51 o 
   5  -3  14        3.56        9.73      7.58 o 
  -5  -2  14        2.90        3.63      3.59 o 
  -4  -2  14       31.06       19.82      3.95 o 
  -3  -2  14        9.69       10.76      3.09 o 
  -2  -2  14       45.17       49.62     15.09 o 
  -1  -2  14        0.54        1.91      1.81 o 
   0  -2  14        3.39        2.25      1.58 o 
   1  -2  14        1.40        2.55      6.66 o 
   2  -2  14        4.31       -0.48      3.67 o 
   3  -2  14       11.57       14.36      7.14 o 
   4  -2  14       21.84       34.02      9.89 o 
   5  -2  14        0.32        4.99     10.29 o 
  -6  -1  14        3.05        4.39      5.49 o 
  -5  -1  14       86.90       95.93      7.71 o 
  -4  -1  14        0.07        0.18      1.43 o 
  -3  -1  14       25.80       19.77      3.13 o 
  -2  -1  14        0.41        1.31      1.68 o 
  -1  -1  14       21.09       15.13     10.93 o 
   0  -1  14       16.00       18.49      4.96 o 
   1  -1  14      205.49      214.83     12.41 o 
   2  -1  14      241.82      231.58     30.72 o 
   3  -1  14      169.39      170.16     22.32 o 
   4  -1  14        0.05        1.79      4.91 o 
  -6   0  14       54.81       52.35     30.07 o 
  -5   0  14        1.90       -0.10      1.97 o 
  -4   0  14       36.27       39.23      7.28 o 
  -3   0  14        0.68       -0.14      1.80 o 
  -2   0  14        5.69        4.94      5.06 o 
  -1   0  14      118.59      130.49      8.90 o 
   0   0  14        0.03       -1.72      3.08 o 
   1   0  14       82.03       97.49      6.62 o 
   2   0  14        7.25        3.14      2.88 o 
   3   0  14      489.25      449.63     26.92 o 
   4   0  14       56.90       37.92      9.58 o 
  -6   1  14        5.48        1.99      6.13 o 
  -5   1  14        2.38        1.13      2.27 o 
  -4   1  14        0.39       -0.37      4.53 o 
  -3   1  14       41.70       38.87      4.94 o 
  -2   1  14        0.09        1.08      3.47 o 
  -1   1  14       35.43       36.07     21.84 o 
   0   1  14       72.33       80.15      7.67 o 
   1   1  14       12.02       17.43      4.69 o 
   2   1  14        0.12       -3.85      5.43 o 
   3   1  14       78.69       67.83     13.24 o 
   4   1  14       39.56       35.05      7.45 o 
  -6   2  14        3.93        0.64      5.43 o 
  -5   2  14       17.59       15.87     13.82 o 
  -4   2  14      119.11      128.94     10.20 o 
  -3   2  14        1.07       -0.70      2.77 o 
  -2   2  14      225.05      241.90     17.59 o 
  -1   2  14        1.07        3.64      2.51 o 
   0   2  14        9.53       11.47      3.67 o 
   1   2  14        0.53       -4.06      5.54 o 
   2   2  14       15.68       15.63      8.23 o 
   3   2  14        1.58        1.02      3.73 o 
   4   2  14       30.00       34.83     12.44 o 
  -6   3  14       22.80       28.93     19.11 o 
  -5   3  14       35.53        0.80      9.89 o 
  -4   3  14       13.30        6.29      3.57 o 
  -3   3  14       51.96       39.97      7.76 o 
  -2   3  14        1.18        2.36      4.08 o 
  -1   3  14      217.52      222.64     19.11 o 
   0   3  14        3.18       -0.44      5.88 o 
   1   3  14       51.52       52.87     11.63 o 
   2   3  14       65.19       63.70     12.56 o 
   3   3  14        5.85       -2.57      7.01 o 
  -5   4  14       78.11        2.67     21.62 o 
  -4   4  14       45.28       62.66     41.52 o 
  -3   4  14        0.89       -2.18      3.26 o 
  -2   4  14        6.57        4.15      3.49 o 
  -1   4  14       42.43       47.03     16.06 o 
   0   4  14      240.25      312.36     32.91 o 
   1   4  14        9.18       12.95      9.06 o 
   2   4  14      162.16      207.71     28.14 o 
   3   4  14        0.93       -2.55      7.94 o 
  -5   5  14       89.67        1.95     13.68 o 
  -4   5  14      318.27      463.71     62.30 o 
  -3   5  14        0.20        3.39      7.04 o 
  -2   5  14        2.95        3.91      4.76 o 
  -1   5  14       12.32       30.28     13.38 o 
   0   5  14        7.22       15.47     12.62 o 
   1   5  14       10.53       24.35     14.45 o 
   2   5  14       23.65       26.22     19.82 o 
  -3   6  14        2.30        1.33      4.08 o 
  -2   6  14       14.95       16.42     12.23 o 
  -1   6  14       29.10       59.42     21.91 o 
   0   6  14        0.01       28.90     17.69 o 
  -1  -6  15       20.19       15.40     11.53 o 
   0  -6  15       52.25       59.19     17.71 o 
   1  -6  15        8.36       15.32     13.28 o 
   2  -6  15       33.64       38.05     11.05 o 
  -3  -5  15      262.03      286.70     20.98 o 
  -2  -5  15       91.32      102.82     12.84 o 
  -1  -5  15        4.18       -0.28      5.62 o 
   0  -5  15        7.72        5.90      8.89 o 
   1  -5  15       40.12       50.14     16.87 o 
   2  -5  15        5.60        7.86      6.74 o 
   3  -5  15      102.59      159.18     19.22 o 
  -3  -4  15       18.95       15.28      5.94 o 
  -2  -4  15      105.26      137.44     13.36 o 
  -1  -4  15      103.28      131.94     13.44 o 
   0  -4  15       16.43       22.46      7.62 o 
   1  -4  15       10.84       16.43      7.06 o 
   2  -4  15       41.07       69.32     12.32 o 
   3  -4  15        3.86        3.63      6.06 o 
  -4  -3  15        2.55        6.98      4.39 o 
  -3  -3  15       14.77        8.50      7.62 o 
  -2  -3  15       47.28       56.88      8.54 o 
  -1  -3  15       23.89       32.51      7.58 o 
   0  -3  15       92.01       92.81     11.53 o 
   1  -3  15        2.93        8.66      5.94 o 
   2  -3  15       15.39       17.31      7.66 o 
   3  -3  15        4.81        6.46     10.85 o 
  -4  -2  15       29.64       23.44      8.30 o 
  -3  -2  15        5.61        1.76      3.04 o 
  -2  -2  15        0.91        0.40      4.55 o 
  -1  -2  15        5.42        3.35      3.99 o 
   0  -2  15       21.88       21.90      6.78 o 
   1  -2  15       21.45       24.97      7.38 o 
   2  -2  15       15.54       23.25      8.26 o 
   3  -2  15       23.48       26.32     14.44 o 
   4  -2  15        0.36       -4.43      6.30 o 
  -5  -1  15       11.11        3.71      3.97 o 
  -4  -1  15       16.99       13.00      4.71 o 
  -3  -1  15       10.61        7.30      3.13 o 
  -2  -1  15       56.54       68.12     20.27 o 
  -1  -1  15       29.20       41.37     12.11 o 
   0  -1  15        0.14        0.72      2.67 o 
   1  -1  15       12.90       11.77      6.02 o 
   2  -1  15       40.88       42.12      9.17 o 
   3  -1  15        6.09        8.46      6.42 o 
  -5   0  15       52.40       52.68      6.84 o 
  -4   0  15        8.13        6.25      2.50 o 
  -3   0  15       79.27       84.05     44.87 o 
  -2   0  15        0.59        0.63      3.73 o 
  -1   0  15      113.12      132.40     12.24 o 
   0   0  15       48.42       60.54      8.02 o 
   1   0  15      160.79      174.35      9.19 o 
   2   0  15       62.94       49.52      6.69 o 
   3   0  15       44.24       52.33     10.57 o 
  -5   1  15       17.01       11.97      6.24 o 
  -4   1  15       14.55       18.09      7.07 o 
  -3   1  15       19.99        5.64      4.71 o 
  -2   1  15        7.35        6.63      4.69 o 
  -1   1  15        0.41        2.50      4.18 o 
   0   1  15        1.59        5.09      3.12 o 
   1   1  15      104.62      129.30     11.27 o 
   2   1  15       44.30       41.37      5.79 o 
   3   1  15       20.65       19.28      6.17 o 
  -5   2  15       50.20       79.07     43.20 o 
  -4   2  15        3.36        4.20      2.64 o 
  -3   2  15        0.60        1.29      3.69 o 
  -2   2  15       27.09       18.23     11.03 o 
  -1   2  15       16.97        5.08      4.39 o 
   0   2  15       72.45       89.90      9.43 o 
   1   2  15        1.21        8.65     10.15 o 
   2   2  15        7.73        7.29      7.22 o 
  -4   3  15        2.38       -7.58     22.69 o 
  -3   3  15        1.50        3.70      6.60 o 
  -2   3  15       97.23       97.13      8.47 o 
  -1   3  15        4.18        4.91      2.98 o 
   0   3  15       75.23       80.62      7.70 o 
   1   3  15        5.84       10.32      9.33 o 
   2   3  15        2.09        6.50      6.58 o 
  -4   4  15      209.91      311.11     49.54 o 
  -3   4  15       15.94       11.49     16.33 o 
  -2   4  15        4.73        4.80      3.80 o 
  -1   4  15        1.02        2.76      3.15 o 
   0   4  15        0.07        4.41      7.82 o 
   1   4  15       44.08       59.62     22.97 o 
  -2   5  15        5.26        9.93      4.55 o 
  -1   5  15        0.63        7.37     14.89 o 
  -1  -4  16       23.25       22.73      7.74 o 
   0  -4  16        7.23        6.78      5.94 o 
   1  -4  16        4.74       -1.83      4.83 o 
  -2  -3  16      155.84      198.83     16.31 o 
  -1  -3  16       11.30       16.27      6.70 o 
   0  -3  16        5.97       10.53      6.18 o 
   1  -3  16       19.57       28.56      8.81 o 
   2  -3  16       27.78       30.95     15.36 o 
  -3  -2  16       71.65       79.25      9.53 o 
  -2  -2  16        0.43        2.83      6.34 o 
  -1  -2  16        0.15        1.08      3.55 o 
   0  -2  16       19.39       26.16      7.78 o 
   1  -2  16        6.85        1.28      4.31 o 
   2  -2  16       68.88      114.11     21.98 o 
  -3  -1  16        1.60       -0.93      1.88 o 
  -2  -1  16        0.02       -0.88      3.19 o 
  -1  -1  16       45.41       54.36     13.48 o 
   0  -1  16       13.93       20.78     11.05 o 
   1  -1  16       39.27       48.58     16.07 o 
   2  -1  16        1.61       -3.39      5.30 o 
  -3   0  16        2.50        2.84      3.68 o 
  -2   0  16       19.07       15.89      4.72 o 
  -1   0  16        8.83        5.83      4.75 o 
   0   0  16        7.27        6.94      8.14 o 
   1   0  16      194.29      273.01     30.07 o 
   2   0  16       66.42       64.22     11.29 o 
  -3   1  16       31.47       36.09     11.49 o 
  -2   1  16        7.18        5.11      3.94 o 
  -1   1  16        3.29        6.37      4.10 o 
   0   1  16       76.11       97.07     16.25 o 
   1   1  16       28.91       30.03      7.09 o 
  -3   2  16       16.94       12.44      8.02 o 
  -2   2  16        3.08        2.18      4.37 o 
  -1   2  16        0.00       -2.94      3.59 o 
   0   2  16        0.97       -0.11      2.49 o 
   1   2  16       33.18       38.12      6.91 o 
  -2   3  16        1.95        5.07      5.54 o 
  -1   3  16        7.84       10.60      3.95 o 
                                                 
